# Supplementary material for: Sequence-based drug design as a concept in computational drug design
Source: Nat Commun. 2023 Jul 14;14:4217. doi: 10.1038/s41467-023-39856-w (PMC10349078; doi:10.1038/s41467-023-39856-w)
Supplement: Supplementary file 3 — Source data [file 41467_2023_39856_MOESM3_ESM.zip]

Archive with 9 entries (9 files):
- Source data/Source data for Fig.4.xlsx
- Source data/Source data for Fig.5.xlsx
- Source data/Source data for Fig.6.xlsx
- Source data/Source data for Fig.7.xlsx
- Source data/Source data for Supplementary Fig.1.xlsx
- Source data/Source data for Supplementary Fig.2.xlsx
- Source data/Source data for Supplementary Fig.3.xlsx
- Source data/Source data for Supplementary Fig.4.xlsx
- Source data/Source data for Supplementary Fig.5.xlsx
