# Supplementary material for: Sequence-based drug design as a concept in computational drug design
Source: Nat Commun. 2023 Jul 14;14:4217. doi: 10.1038/s41467-023-39856-w (PMC10349078; doi:10.1038/s41467-023-39856-w)
Supplement: Supplementary file 3 — Source data [file 41467_2023_39856_MOESM3_ESM.zip › Source data/Source data for Fig.4.xlsx]

## Sheet: Fig.4c
		Conc. (µM)	221C7 mP value		DMSO mP value	222A5 mP value
		125	52	51	177	123	128
		62.5	52	51	173	145	142
		31.25	59	58	180	165	168
		15.625	59	66	176	164	139
		7.8125	97	85	174	166	169
		3.90625	109	115	174	170	160
		1.95312	145	130	179	170	169
		0.976563	155	165	176	168	166
		0.488281	148	148	173	168	171
		0.244141	155	165	180	173	172
		0.12207	176	162	167	165	166
		0.061035	173	162	173	170	165
		0.030518	172	175	180	161	156

## Sheet: Fig.4d
			1	2	3	4	5
		Myc-PTEN	+	+	+	+	+
		GST	+	-	-	-	-
		GST-SPOPMATH	-	+	+	+	+
		221C7 (µM)	0	0	1	5	25
