# Supplementary material for: Sequence-based drug design as a concept in computational drug design
Source: Nat Commun. 2023 Jul 14;14:4217. doi: 10.1038/s41467-023-39856-w (PMC10349078; doi:10.1038/s41467-023-39856-w)
Supplement: Supplementary file 3 — Source data [file 41467_2023_39856_MOESM3_ESM.zip › Source data/Source data for Fig.5.xlsx]

## Sheet: Fig.5a
		Conc. (µM)	230D7 mP value		DMSO value
		0.244141	182	178	185
		0.488281	165	162	174
		0.976563	173	178	186
		1.95312	150	158	176
		3.90625	144	141	170
		7.8125	122	114	183
		15.625	93	91	179
		31.25	51	53	186
		62.5	54	52	174
		125	56	58	182

## Sheet: Fig.5b
																			1	2	3	4	5
																		Flag-SPOPcyto	-	+	+	+	+
																		Myc-PTEN	+	+	+	+	+
																		230D7 (µM)	0	0	5	10	20
		IP-Flag Sample										Lysate Sample

## Sheet: Fig.5c 
																			1	2	3	4	5
																		Flag-SPOPcyto	-	+	+	+	+
																		Myc-DUSP7	+	+	+	+	+
																		230D7 (µM)	0	0	5	10	20
		IP-Flag Sample										Lysate Sample

## Sheet: Fig.5d
														1	2	3
													Myc-PTEN	+	+	+
													Flag-SPOPcyto	+	+	+
													HA-Ub	+	+	+
													MG132 (10µM)	+	+	+
													230D7 (µM)	0	10	20

## Sheet: Fig.5e 
														1	2	3
													Myc-DUSP7	+	+	+
													Flag-SPOPcyto	+	+	+
													HA-Ub	+	+	+
													MG132 (10µM)	+	+	+
													230D7 (µM)	0	10	20

## Sheet: Fig.5f
																	1	2	3	4
																230D7 (µM)	0	10	20	40

## Sheet: Fig.5g 
																	1	2	3	4
																230D7 (µM)	0	10	20	40

## Sheet: Fig.5h
										1	2	3	4	5
									cell	MDA-MB-231	4T-1	OS-RC-2	Caki-2	786-O
Conc. (µM)	786-O			Caki-2			OS-RC-2			4T-1			MDA-MB-231
200	99.9834	99.9735	99.9487	99.8122	99.8271	99.7846	99.7298	99.6753	99.7885	99.8267	99.9667	99.9223	99.3461	99.0559	99.0596
100	99.8914	99.837	99.8276	99.892	99.917	99.8663	99.8659	99.8284	99.7602	75.3778	76.4851	81.2633	47.5146	47.4314	48.8693
50	99.6376	99.4872	99.5458	99.6339	99.3716	98.8922	92.7958	95.1687	97.896	39.3231	43.5565	45.4654	15.6107	13.3206	10.7853
25	92.0309	89.8851	73.5707	54.6255	58.1899	50.5482	37.0707	38.6522	63.4013	12.0948	11.0958	15.7674	7.16305	6.0242	8.73039
12.5	19.8692	21.1304	15.2395	8.8493	5.43012	6.95429	1.32755	1.47056	13.5951	3.56638	-0.835697	2.68036	3.09208	1.10277	0.658597
6.25	2.81618	2.47206	6.82833	-3.81892	2.47052	-4.43362	-1.12903	1.18414	4.10117	-0.787404	-0.271844	1.85632	0.364313	1.80262	7.41254
3.125	2.27671	4.89566	9.39658	-1.02007	0.490674	-1.11802	-0.101036	-0.892052	-2.48621	0.425744	-0.0172767	0.748023	-0.628908	-1.02307	3.10727
1.5625	-1.94171	-0.316284	0.667017	-2.60164	3.68581	-0.726377	2.03393	-3.30379	-0.909477	0.895747	0.588184	0.662163	-3.54437	-1.3684	-0.245499
			786-O	Caki-2	OS-RC-2	4T-1	MDA-MB-231
		IC50	17.51	23.91	25.82	62.16	142.7

## Sheet: Fig.5i
Fig.5i	Ex Fig.2m
Before drug administration									After drug administration
day 18					day25
tumour length	tumour width	tumour volume	body weight		length	width	volume	weight		Vehicle					25 mg/kg 230D7					50 mg/kg 230D7
3.89	3.24	20.4178	23.5		5.73	5.73	94.0663	27.3	day32	length	width	weight	volume		length	width	weight	volume		length	width	weight	volume		"day 48 data" t test
5.14	5.14	67.8984	24.9		5.12	4.99	63.7443	26.7		6.01	6.01	28	108.541		6.27	5.94	28.8	110.614		6.34	6.15	27.7	119.897		Vehicle vs 25 mg/kg 230D7			Vehicle vs 50 mg/kg 230D7
5.32	5.32	75.2844	26.7		5.2	5.04	66.0442	28.4		6.33	6.09	29.9	117.384		6.08	6.07	28	112.008		6	5.92	27	105.139		Unpaired t test			Unpaired t test
4.73	4.46	47.0436	22.3		5.34	5.04	67.8223	24		6.19	5.82	24.3	104.835		7.49	5.85	28	128.163		6.15	5.57	25.4	95.4016		P value	<0.0001		P value	<0.0001
4.82	4.82	55.9901	25.2		5.34	5.2	72.1968	24.7		6.18	6.09	29	114.602		7.61	4.84	24.7	89.1344		6.81	6.81	29.5	157.911		P value summary	****		P value summary	****
5.98	4.63	64.0963	22		5.41	3.75	38.0391	24.5		6.65	6.65	24.6	147.04		6.42	5.42	29.1	94.2982		6.14	4.85	26.4	72.2141		Significantly different (P < 0.05)?	Yes		Significantly different (P < 0.05)?	Yes
4.82	4.82	55.9901	27.4		5.69	3.06	26.6394	28.8		6.47	6.24	27.6	125.963		6.31	6.15	26.1	119.33		6.52	6.19	25.2	124.91		One- or two-tailed P value?	Two-tailed		One- or two-tailed P value?	Two-tailed
4.51	4.51	45.8669	23.1		6.98	5.16	92.9233	23.5		6.12	6.12	25.1	114.61		6.85	6.85	25.2	160.71		7.48	6.02	27.7	135.539		t, df	t=6.107, df=12		t, df	t=8.586, df=12
5.65	4.16	48.8883	23.1		5.87	5.87	101.131	22.5
4.74	4.74	53.2482	26.2		6.98	5.16	92.9233	24.8																	How big is the difference?			How big is the difference?
5.12	5.12	67.1089	25.9		5.87	5.87	101.131	23.5	day35	7.18	6.67	24.4	159.715		7.81	7.69	30	230.926		6.89	6.6	27.3	150.064		Mean of column A	620.9		Mean of column A	620.9
4.96	4.96	61.012	28.1		5.15	4.73	57.6102	22.5		8.22	6.93	28.5	197.382		6.81	6.48	29.3	142.977		7.27	6.39	29.8	148.425		Mean of column B	317.3		Mean of column B	208.5
5.22	5.22	71.1183	24.2		7.86	7.86	242.794	24.8		7.5	7.19	28.8	193.86		6.38	6.27	28.3	125.408		7.19	7.19	24.9	185.847		Difference between means (B - A) ± SEM	-303.6 ± 49.71		Difference between means (B - A) ± SEM	-412.4 ± 48.03
5.4	4.9	64.827	25.7		5.46	5.46	81.3857	27.6		8.36	7.01	24.3	205.406		7.03	6.61	26.7	153.578		6.69	6.21	26.1	128.997		95% confidence interval	-411.9 to -195.3		95% confidence interval	-517.1 to -307.7
5.05	5.05	64.3938	23.9		5.26	4.31	48.8551	28.8		7.4	6.89	24.6	175.647		7.52	6.74	24.6	170.808		6.78	6.58	26.2	146.775		R squared (eta squared)	0.7566		R squared (eta squared)	0.86
4.29	4.29	39.4768	23.8		5.49	5.49	82.7346	27.3		7.97	7.51	28	224.754		7.18	5.89	23.9	124.545		6.53	6.01	24.6	117.932
4.31	4.31	40.0315	27.4		5.24	4.85	61.6289	24.6		8.01	7.48	28.4	224.081		7.62	6.39	27.3	155.57		5.79	5.43	24.1	85.3588		F test to compare variances			F test to compare variances
4.26	4.26	38.6544	26.7		5.64	5.64	89.7031	28.3																	F, DFn, Dfd	5.237, 6, 6		F, DFn, Dfd	8.941, 6, 6
5.4	4.21	47.8551	24.1		5.39	5.15	71.4781	24.6																	P value	0.0639		P value	0.0174
4.96	4.57	51.7946	25.8		5.18	5.18	69.4959	26.9	day37	8.28	6.21	24.2	159.655		7.28	7.28	26.9	192.914		7.01	6.55	26.6	150.373		P value summary	ns		P value summary	*
5.04	5.04	64.012	25.1		5.75	5.75	95.0547	28		8.13	8.11	29.7	267.364		7.71	7.43	30.1	212.815		7.57	7.57	29.2	216.899		Significantly different (P < 0.05)?	No		Significantly different (P < 0.05)?	Yes
3	3	13.5	28.4		6.07	5.49	91.4752	26.1		8.66	8.47	25	310.638		6.88	6.54	27.6	147.134		6.93	6.24	25.9	134.919
5.31	4.65	57.4077	25.1		6.59	4.84	77.1874	25.1		9.94	6.82	28.3	231.167		7.39	6.74	28.9	167.855		7.31	6.64	24.3	161.147		Data analyzed			Data analyzed
5.36	5.36	76.9953	26.8		5.81	5.81	98.0615	26		8.09	8.09	28	264.738		8.54	5.73	24.8	140.196		6.63	6.14	24.8	124.974		Sample size, column A	7		Sample size, column A	7
5.29	4.76	59.9294	27.8		6.3	5.4	91.854	28.5		7.44	6.18	27.8	142.076		7.51	6.55	27.9	161.099		6.97	6.97	27.2	169.304		Sample size, column B	7		Sample size, column B	7
4.89	5.03	61.8607	23.9		6.55	6	117.9	24.8		7.26	6.83	25	169.336		8.5	7.18	26.5	219.098		6.54	5.85	25	111.908
5.19	5.19	69.8992	26		5.31	5.31	74.8606	28.8
4.9	4.81	56.6834	23.9		4.65	4.65	50.2723	25.8
4.76	4.76	53.9251	24.7		5.55	5.55	85.4769	25.7	day40	8.91	7.51	25	251.262		7.56	6.86	28	177.885		7.79	7.09	29.2	195.794
4.87	4.87	57.7507	23.2		6.75	5.51	102.465	26.5		9.17	7.76	25.3	276.098		8.25	7.1	29.3	207.941		7.6	6.52	27.5	161.54
5.37	5.37	77.4271	25.5		5.23	4.85	61.5113	21.3		8.89	7.35	29.2	240.13		8.4	8.24	29.9	285.17		7.21	6.6	27.3	157.034
4.96	4.96	61.012	27		5.58	5.58	86.8706	28.4		8.36	8.2	30.2	281.063		7	6.85	26.3	164.229		7.26	7.01	24.8	178.379
6.57	6.12	123.038	25.5		6.45	6.45	134.168	25.5		8.09	7.68	25.5	238.584		7.89	7.29	26.8	209.653		6.07	5.94	25.8	107.086
6.6	4.82	76.6669	26.7		5.98	4.74	67.1781	26.9		8.43	6.48	27.9	176.99		7.83	5.7	24.5	127.198		5.59	5.59	25.5	87.3384
					7.46	6.67	165.944	26.6		9.02	8.55	23.3	329.692		6.3	6.25	27.3	123.047		7.06	6.66	26.8	156.575
					4.65	4.65	50.2723	28.1
					7.1	5.8	119.422	27
					5.06	5.06	64.7771	29.5	day42	10.86	7.71	29.1	322.781		7.74	7.33	26.1	207.931		7.68	7.36	29.1	208.011
					6.56	4.34	61.7808	28.6		8.42	8.42	29.9	298.474		8.34	6.7	26.7	187.191		7.15	7.15	27.1	182.763
										9.92	8.4	25.2	349.978		8.73	7.62	27.3	253.451		8.44	7.63	24.1	245.675
	average of volume	58.5619					85.0994			9.88	9.88	25.4	482.215		7.92	7.92	29.5	248.397		7.77	7.21	27.6	201.958
										9.3	8.63	30.6	346.318		10.84	5.34	24.6	154.555		8.01	7.11	28.7	202.461
										9.84	8.67	24.8	369.831		8.04	7.72	27.4	239.586		6.29	6.29	26.1	124.429
										9.02	8.08	25.7	294.442		7.53	7.53	28	213.479		6.82	6.02	26.1	123.58
									day45	11.04	9.04	30	451.103		9.92	8.04	29.3	320.622		7.65	6.65	27.1	169.151
										9.45	9.19	28.5	399.055		7.7	7.2	26.9	199.584		8.13	6.79	26.7	187.413
										10.56	8.95	23.2	422.941		7.79	6.79	26.9	179.575		8.27	8.27	24.1	282.805
										9.61	9.61	28.7	443.752		9.21	7.55	27.8	262.497		8.16	6.16	29.5	154.818
										10.96	8.43	26.3	389.436		9.22	7.76	23.9	277.603		6.61	6.61	27	144.402
										11.02	10.59	24.9	617.936		8.45	8.17	27.6	282.014		8.43	7.61	27.8	244.1
										11.4	9.17	28.1	479.307		8.98	7.69	27.5	265.521		7.02	6.33	27.3	140.642
									day48	11.54	10.21	30.5	601.488		10.87	8.44	27.9	387.155		8.13	7.73	26.5	242.896
										10.39	9.55	29.1	473.797		9.04	8.28	27.8	309.884		8.01	7.17	27.1	205.893
										12.31	10.75	25.6	711.287		8.04	7.8	27.3	244.577		9.09	7.18	25	234.306
										11.57	10.3	27.2	613.731		10.02	8.68	28.9	377.465		8.26	7.91	27.8	258.406
										10.95	9.15	26.8	458.381		9.06	8.62	23.8	336.599		6.98	7.06	26.8	173.954
										12.07	11.19	26.1	755.679		8.14	8.39	27.9	286.496		7.82	7.15	28.8	199.889
										12.39	10.87	28.6	731.982		9.19	7.79	26.7	278.843		7.13	6.36	26.2	144.203

## Sheet: Fig.5j
						1	2	3
						Vehicle	25 mg/kg 230D7	50 mg/kg 230D7
