# Supplementary material for: Sequence-based drug design as a concept in computational drug design
Source: Nat Commun. 2023 Jul 14;14:4217. doi: 10.1038/s41467-023-39856-w (PMC10349078; doi:10.1038/s41467-023-39856-w)
Supplement: Supplementary file 3 — Source data [file 41467_2023_39856_MOESM3_ESM.zip › Source data/Source data for Fig.6.xlsx]

## Sheet: Fig.6c
ARF1WT+Rabeprazole
		50 µM Rabeprazole	12.5 µM Rabeprazole
Temperature(℃)	DMSO	20 × Rabeprazole	5 × Rabeprazole
40	12315.7	11298.9	10812.2
40.5	12258.7	11466.9	10805.1
41	12205.8	11681.6	10815.5
41.5	12159.1	11947.9	10847
42	12120.1	12267.6	10902.7
42.5	12091.3	12645.5	10986.8
43	12076.4	13087.2	11105.9
43.5	12076.8	13594.1	11265.7
44	12094.6	14167.2	11470.7
44.5	12132.8	14809.1	11727.1
45	12194	15520.1	12041.2
45.5	12280.8	16296.5	12416.6
46	12394.9	17129.2	12854.7
46.5	12540.5	18013.6	13359.6
47	12721.4	18943.7	13934.8
47.5	12938.9	19907.8	14578.8
48	13194.8	20896	15292.6
48.5	13491.9	21898.7	16075.1
49	13830.4	22900.9	16920.4
49.5	14209.3	23881.8	17817.8
50	14629.2	24824.7	18756.5
50.5	15088.2	25711.4	19718.4
51	15583.4	26529	20686.3
51.5	16111.7	27267.1	21641.8
52	16668.9	27921.8	22567.7
52.5	17250.2	28491.9	23449.5
53	17852.2	28978.4	24278.1
53.5	18471.2	29379.8	25044.9
54	19103.8	29696.6	25746.1
54.5	19748.6	29929.1	26378.5
55	20405.8	30076	26937.3
55.5	21074.1	30137.2	27416.5
56	21751.1	30116.2	27808.5
56.5	22436.4	30017.1	28105
57	23131.3	29847.2	28303.7
57.5	23830.3	29617.3	28403.9
58	24528.1	29337.9	28407
58.5	25220.2	29020.7	28325.3
59	25893.8	28676.4	28169.6
59.5	26528.1	28312.9	27950.5
60	27108	27936.8	27682.7
60.5	27617.7	27556.4	27383.8
61	28041.8	27176.8	27065
61.5	28370.9	26801.2	26739.1
62	28601.5	26433.1	26415.6
62.5	28734.3	26073	26100.6
63	28771.8	25718.3	25795
63.5	28721.9	25368.4	25500.2
64	28596.7	25022	25215.2
64.5	28410.3	24675.9	24938.8
65	28175.2	24329	24669.4

## Sheet: Fig.6e
ARF1WT+Rabeprazole +DTT							ARF1C159A+Rabeprazole
		50 µM Rabeprazole	12.5 µM Rabeprazole						50 µM Rabeprazole	12.5 µM Rabeprazole
Temperature(℃)	DMSO	20 × Rabeprazole	5 × Rabeprazole				Temperature(℃)	DMSO	20 × Rabeprazole	5 × Rabeprazole
40	12481.8	12324.3	11162.6				40	31968.4	31999.3	32499.5
40.5	12459.6	12243.7	11139.2				40.5	31985.1	32079.2	32570.5
41	12450.6	12173.2	11126.4				41	32047.9	32205.1	32686
41.5	12456.2	12115.2	11125.7				41.5	32161.8	32383.2	32856.1
42	12478.8	12071	11138.1				42	32336.3	32622.3	33086.8
42.5	12519.2	12042.4	11166.1				42.5	32580.5	32932.5	33391.3
43	12578.9	12031.7	11210.7				43	32900.8	33318.2	33776.3
43.5	12660.3	12041.5	11274.7				43.5	33300.7	33783.2	34248.3
44	12766.5	12073.9	11360.6				44	33785.4	34329	34808.1
44.5	12899.4	12131.1	11471				44.5	34349.9	34951.4	35453.1
45	13062.8	12216.2	11608.2				45	34993	35643.2	36178.4
45.5	13258.7	12331.2	11774.8				45.5	35714.7	36401.8	36977.9
46	13488.8	12477.9	11972				46	36510.5	37220.9	37844.3
46.5	13754	12656.4	12199.5				46.5	37371.3	38090.1	38769.9
47	14056.2	12867.9	12459.2				47	38293.6	39005	39747.8
47.5	14394.5	13112.2	12751.3				47.5	39265.4	39958.2	40762.9
48	14770.8	13390	13076.4				48	40275.1	40943.8	41806.6
48.5	15186.3	13700.6	13435.4				48.5	41317.6	41955.9	42868
49	15640.4	14044.8	13830.4				49	42386.7	42994.6	43941.5
49.5	16133	14421.2	14260.1				49.5	43478.9	44055.7	45024.5
50	16663.8	14827.8	14723.3				50	44596.2	45137.2	46118.6
50.5	17229.6	15261.3	15217.9				50.5	45740.6	46234.6	47224.4
51	17827.2	15719.4	15741.2				51	46908.4	47349.8	48347.4
51.5	18455.5	16199.8	16290.7				51.5	48100.4	48478.5	49485.8
52	19111.4	16700.4	16862.9				52	49308.9	49613.8	50630.9
52.5	19792.6	17220.5	17455.5				52.5	50523.4	50752.2	51781.5
53	20499.3	17761.4	18068.2				53	51729.2	51886	52926.4
53.5	21233	18324.3	18700.6				53.5	52910.8	52996.2	54049
54	21993.8	18910.1	19352.5				54	54046.1	54065.7	55133.7
54.5	22784.8	19523.1	20028.1				54.5	55112.8	55075.2	56162.5
55	23609.1	20165.7	20731.1				55	56092.1	56005.4	57112.4
55.5	24468	20838.2	21461.4				55.5	56963.6	56836.4	57965.4
56	25359.2	21540.2	22220				56	57709.3	57555.9	58702.6
56.5	26281.7	22270.8	23006.9				56.5	58317.8	58152.6	59309.1
57	27225.9	23020.5	23814.2				57	58780.4	58624.8	59780.7
57.5	28181.1	23781.3	24633.9				57.5	59087.1	58962.7	60104.9
58	29132	24541.5	25454.4				58	59239.3	59171.2	60282.9
58.5	30063.2	25287.5	26262.1				58.5	59241.5	59249.8	60318.9
59	30951.8	26000.5	27036.6				59	59102.8	59206.2	60220.4
59.5	31780.1	26668.7	27763				59.5	58843	59050.5	59999
60	32529.4	27276.4	28422.1				60	58481	58799.2	59677.1
60.5	33183.1	27810.2	29000.1
61	33726.6	28259.7	29483.5
61.5	34153	28620.9	29867.1
62	34459.3	28887.6	30144.9
62.5	34645.8	29060.6	30319.5
63	34719.8	29145.8	30394.7
63.5	34691.7	29150.4	30380.2
64	34574.7	29083.4	30286.1
64.5	34382.2	28958.2	30126.4
65	34129.2	28786.2	29913.7

## Sheet: Fig.6i
Time [s]	Spontaneous	Control (DMSO)	25 uM Rabeprazole	12.5 uM Rabeprazole	6.25 uM Rabeprazole
0	407	1032	836	983	943
8.209	418	1088	887	1030	1001
16.419	411	1115	908	1073	1037
24.626	422	1162	926	1095	1071
32.842	416	1179	927	1103	1103
41.041	416	1225	957	1131	1120
49.259	418	1238	959	1142	1145
57.467	422	1249	973	1142	1162
65.666	417	1267	983	1189	1180
73.871	423	1277	996	1163	1195
82.082	415	1310	1005	1189	1203
90.291	422	1304	1016	1199	1208
98.499	417	1326	1022	1218	1231
106.703	415	1328	1023	1219	1242
114.911	427	1355	1030	1211	1254
123.118	420	1340	1023	1231	1263
131.326	418	1362	1042	1232	1249
139.529	419	1353	1048	1225	1268
147.736	419	1355	1055	1225	1271
155.934	427	1368	1042	1226	1256
164.137	421	1376	1040	1244	1281
172.335	424	1383	1061	1247	1282
180.532	418	1389	1046	1242	1273
188.729	417	1387	1057	1238	1287
196.936	423	1381	1047	1242	1287
205.138	422	1401	1053	1252	1284
213.333	419	1391	1049	1234	1277
221.537	425	1382	1061	1220	1279
229.736	418	1397	1061	1247	1298
237.929	417	1394	1063	1243	1301
246.127	425	1412	1061	1243	1277
254.319	418	1402	1063	1248	1283
262.512	424	1398	1066	1242	1284
270.708	421	1394	1070	1243	1291
278.913	426	1393	1047	1250	1290
287.11	422	1385	1073	1254	1296
295.31	422	1396	1053	1259	1296
303.509	429	1405	1063	1245	1285
