# Supplementary material for: Sequence-based drug design as a concept in computational drug design
Source: Nat Commun. 2023 Jul 14;14:4217. doi: 10.1038/s41467-023-39856-w (PMC10349078; doi:10.1038/s41467-023-39856-w)
Supplement: Supplementary file 3 — Source data [file 41467_2023_39856_MOESM3_ESM.zip › Source data/Source data for Fig.7.xlsx]

## Sheet: Fig.7a
DMSO	12.5 μM Rabeprazole	25 μM Rabeprazole	50 μM Rabeprazole
0.488133	0.382533	0.292233	0.208933
0.615533	0.447533	0.325233	0.244133
0.607333	0.545633	0.372233	0.265333

## Sheet: Fig.7c
Group	Day	Volume (mm3)
		mouse 1	mouse 2	mouse 3	mouse 4	mouse 5	mouse 6
DMSO	7	62.5	56.69	65.7583	62.6661	61.0112	40.4996
	10	92.11	105.854	123.246	130.86	78.6695	88.7626
	12	202.612	220.286	221.904	607.5	672.786	199.344
	14	238.19	286.456	464.293	495.611	780.448	1348.61
	16	470.625	592.144	702.464	793.128	1110.72	1728.33
	18	712.138	965.633	1080.85	1098.5	1983.41	2287.15
	20	1524.31	1704.43	1705.04	1927.56	1949.77	2173.35
Rabeprazole	7	70.7789	73.8528	55.8967	58.9098	55.225	60.025
	10	137.312	72.3516	90.1811	78.732	80.0515	131.072
	12	250.283	256.161	170.034	203.932	220.356	226.422
	14	381.88	404.779	264.019	279.742	323.607	341.899
	16	595.508	654.669	312.513	339.576	428.688	485.149
	18	316.92	529.851	571.302	680.126	766.404	780.448
	20	487.32	946.716	1080.85	1088.01	1129.2	476.607

## Sheet: Fig.7d
CD3+CD8+ T cells			PD1+ T cells %CD3+CD8+ T cells			TIM3+ T cells %CD3+CD8+ T cells			PD1+TIM3+ T cells %CD3+CD8+ T cells
Vehicle	Rabeprazole		Vehicle	Rabeprazole		Vehicle	Rabeprazole		Vehicle	Rabeprazole
24.7	24.3		91.9	76.3		52.4	48		55.1	48.7
22.9	30.5		90	85.2		56.8	37.4		58.5	39.2
17.5	35.4		87.1	87.3		59.9	46.4		61	52.4
19.9	43.7		92.4	78.5		61.7	50.4		64.8	48
28.9	32.1		88.4	79.6		52.7	36.1		55	38.3

## Sheet: Fig.7f
																1	2
																shRNA control CT26 cells sample	shRNA ARF1 CT26 cells sample

## Sheet: Fig.7h
Group	Day	Volume (mm3)
		mouse 1	mouse 2	mouse 3	mouse 4	mouse 5	mouse 6
DMSO	9	70.6851	20.3538	136.061	69.4416	87.4744	155.833
	12	77.2623	181.684	83.1875	44.3583	107.365	111.891
	14	115.091	141.329	94.9486	183.024	445.846	114.611
	16	156.306	232.34	534.47	238.19	422.14	211.278
	18	450.528	300.312	394.559	301.676	454.963	830.689
	20	347.884	935.736	543.593	489.573	548.731	880.699
	22	613.64	537.648	670.11	696.24	1280.05	1232.34
Rabeprazole	9	65.1619	141.182	64.271	71.0733	74.8907	144.04
	12	129.526	72.3516	157.576	53.5859	52.3975	66.5336
	14	91.1421	103.213	255.05	96.2822	100.903	130.21
	16	168.78	266.95	182.52	310.201	178.746	299.538
	18	280.313	280.288	257.255	547.115	478.551	509.326
	20	641.787	454.08	383.03	1040.57	417.197	774.723
	22	930.007	729.676	602.269	634.07	1078.93	1177.56

## Sheet: Fig.7i
CD3+CD8+ T cells			PD1+ T cells %CD3+CD8+ T cells
Vehicle	Rabeprazole		Vehicle	Rabeprazole
41.8	48.4		73.1	88.1
41.7	46.6		85.2	65.8
46	53		65.3	72.8
40.1	42.1		78.2	70.2
50.7	41.1		70.5	74.1
48.7	40		68.1	75.3
