# Supplementary material for: Sequence-based drug design as a concept in computational drug design
Source: Nat Commun. 2023 Jul 14;14:4217. doi: 10.1038/s41467-023-39856-w (PMC10349078; doi:10.1038/s41467-023-39856-w)
Supplement: Supplementary file 3 — Source data [file 41467_2023_39856_MOESM3_ESM.zip › Source data/Source data for Supplementary Fig.1.xlsx]

## Sheet: Supplementary Fig.1a
	Conc. (µM)	221C10 mP value		DMSO value					Conc. (µM)	DMSO mP value		231D8 mP value			231A10 mP value
	1000	44	45	177	176				200	178	187	62	61	51	69	77	70
	500	45	47	177	174				100	190	188	87	90	76	74	81	80
	250	59	54	174	174				50	182	186	122	130	129	91	98	96
	125	64	66	174	177				25	188	188	167	168	168	136	141	125
	62.5	93	87	177	167				12.5	188	185	191	181	178	162	164	156
	31.25	111	109	167	173				6.25	186	184	190	184	184	170	174	159
	15.625	121	120	173	180				3.125	185	174	182	180	178	186	182	175
	7.8125	122	120	180	176				1.5625	191	181	191	193	193	188	187	183
	3.90625	130	135	176	174				0.78125	184	192	188	179	174	171	177	180
	1.95312	143	164	174	174				0.390625	187	190	191	192	181	189	189	188
	0.976563	173	149	174	179
	0.488281	178	162	167	176
	0.244141	164	183	173	173
	0.12207	161	169	180	180
	0.061035	157	165	167	167

## Sheet: Supplementary Fig.1f
								1	2	3	4
							Myc-PTEN	+	+	+	+
							GST	+	-	-	-
							GST-SPOPMATH	-	+	+	+
							Compound (25µM)	DMSO	DMSO	221C7	222A5

## Sheet: Supplementary Fig.1g
	Sample Name	Sample Type	Analyte Peak Area (counts)	Analyte Peak Height (cps)	Analyte Concentration (ng/mL)	Calculated Concentration (ng/mL)	Accuracy (%)	Use Record			M.W.
1	C-10 nM	Standard	478.978	379.04	10	9.41253	94.1	1		221C7	579.08			weight (ng)
2	C-30 nM	Standard	1590.85	1701.66	30	35.3776	118	1		230D7	585.82			221C7	230D7
3	C-100 nM	Standard	4470.84	3373.84	100	102.633	103	1						0.68019	136.198
4	C-300 nM	Standard	11728.4	9289.99	300	272.115	90.7	1						0.663369	127.501
5	C-1000nM	Standard	40590.4	33806.6	1000	946.117	94.6	1						0.62908	124.009
6	DMSO-5.5h-01	Unknown	26.2833	50.4626	N/A	< 0	N/A			n	weight
7	230D7-5.5h-01	Unknown	24965.3	22580.6	N/A	581.23	N/A			0.232492	136.198
	Sample Name	Sample Type	Analyte Peak Area (counts)	Analyte Peak Height (cps)	Analyte Concentration (ng/mL)	Calculated Concentration (ng/mL)	Accuracy (%)	Use Record
1	C-1 nM	Standard	1509.24	1312.66	1	0.951284	95.1	1
2	C-3 nM	Standard	5754.19	4151.26	3	3.32692	111	1
3	C-10 nM	Standard	20790.4	17329.6	10	11.7418	117	1
4	C-30 nM	Standard	47256	39637.3	30	26.5529	88.5	1
5	C-100 nM	Standard	157138	142020	100	88.047	88	1
6	DMSO-5.5h-01	Unknown	84.2	133.333	N/A	0.153774	N/A			6.15096e-05
7	221C7-5.5h-01	Unknown	5056.58	4814.58	N/A	2.93651	N/A			0.0011746	0.68019
	Sample Name	Sample Type	Analyte Peak Area (counts)	Analyte Peak Height (cps)	Analyte Concentration (ng/mL)	Calculated Concentration (ng/mL)	Accuracy (%)	Use Record
1	C-1 nM	Standard	405.489	460.302	1	1.03012	103	1
2	C-3 nM	Standard	1244.17	1105.56	3	2.67666	89.2	1
3	C-10 nM	Standard	5220.07	5386.37	10	10.4824	105	1
4	C-30 nM	Standard	15611.1	14966.8	30	30.8826	103	1
5	221C7-5.5h-02	Unknown	1339.53	1870.95	N/A	2.86389	N/A			0.00114556	0.663369
6	221C7-5.5h-03	Unknown	1264.13	1797.79	N/A	2.71586	N/A			0.00108634	0.62908
	Sample Name	Sample Type	Analyte Peak Area (counts)	Analyte Peak Height (cps)	Analyte Concentration (ng/mL)	Calculated Concentration (ng/mL)	Accuracy (%)	Use Record
1	C-10 nM	Standard	157.672	111.111	10	9.71029	97.1	1
2	C-30 nM	Standard	516.089	440.44	30	32.6031	109	1
3	C-100 nM	Standard	1205.29	1246.56	100	76.6241	76.6	0
4	C-300 nM	Standard	4828.44	4606.54	300	308.042	103	1
5	C-1000nM	Standard	14337.3	10913.4	1000	915.392	91.5	1
6	230D7-5.5h-02	Unknown	8524.44	7124.14	N/A	544.114	N/A			0.217646	127.501
7	230D7-5.5h-03	Unknown	8291.12	7263.37	N/A	529.211	N/A			0.211684	124.009
