# Supplementary material for: Sequence-based drug design as a concept in computational drug design
Source: Nat Commun. 2023 Jul 14;14:4217. doi: 10.1038/s41467-023-39856-w (PMC10349078; doi:10.1038/s41467-023-39856-w)
Supplement: Supplementary file 3 — Source data [file 41467_2023_39856_MOESM3_ESM.zip › Source data/Source data for Supplementary Fig.3.xlsx]

## Sheet: AAK1(h)
Workorder:	FR095-0030420
Customer:	Shanghai Institute of Materia Medica
Kinase:	AAK1(h)
Batch Reference:	D17JP002N
Plate Ref: W03-22-P381
ATP Concentration: 10 µM
Sample	Counts	Mean (Counts - Blanks)	Activity (% Control)	Mean	SD*
230D7 @ 10µM	18853	18243	103	/	/
CONTROL	19538	17705	107	100	6
	17527		96
	17500		95
	18693		102
BLANK	741	/	/	/	/
	479		/
* NB. Where n = 2, the value reported here is actually range / √ 2

## Sheet: Abl(h)
Workorder:	FR095-0030420
Customer:	Shanghai Institute of Materia Medica
Kinase:	Abl(h)
Batch Reference:	D9SN013N
Plate Ref: W03-22-P39
ATP Concentration: 10 µM
Sample	Counts	Mean (Counts - Blanks)	Activity (% Control)	Mean	SD*
230D7 @ 10µM	7887	7499	80	/	/
CONTROL	9648	9324	99	100	5
	10010		103
	10109		104
	9081		93
BLANK	342	/	/	/	/
	435		/
* NB. Where n = 2, the value reported here is actually range / √ 2

## Sheet: Abl (H396P) (h)
Workorder:	FR095-0030420
Customer:	Shanghai Institute of Materia Medica
Kinase:	Abl (H396P) (h)
Batch Reference:	D7BN009U
Plate Ref: W03-22-P38
ATP Concentration: 10 µM
Sample	Counts	Mean (Counts - Blanks)	Activity (% Control)	Mean	SD*
230D7 @ 10µM	12216	11833	109	/	/
CONTROL	11358	10841	101	100	6
	11027		98
	10538		94
	11971		107
BLANK	504	/	/	/	/
	262		/
* NB. Where n = 2, the value reported here is actually range / √ 2

## Sheet: Abl (M351T)(h)
Workorder:	FR095-0030420
Customer:	Shanghai Institute of Materia Medica
Kinase:	Abl (M351T)(h)
Batch Reference:	1643914
Plate Ref: W03-22-P38
ATP Concentration: 10 µM
Sample	Counts	Mean (Counts - Blanks)	Activity (% Control)	Mean	SD*
230D7 @ 10µM	8982	8510	88	/	/
CONTROL	10056	9622	100	100	6
	10915		109
	9943		98
	9464		93
BLANK	348	/	/	/	/
	597		/
* NB. Where n = 2, the value reported here is actually range / √ 2

## Sheet: Abl (Q252H) (h)
Workorder:	FR095-0030420
Customer:	Shanghai Institute of Materia Medica
Kinase:	Abl (Q252H) (h)
Batch Reference:	D7DN038u
Plate Ref: W03-22-P38
ATP Concentration: 10 µM
Sample	Counts	Mean (Counts - Blanks)	Activity (% Control)	Mean	SD*
230D7 @ 10µM	15215	14583	93	/	/
CONTROL	16537	15728	101	100	3
	16770		103
	16461		101
	15670		96
BLANK	507	/	/	/	/
	757		/
* NB. Where n = 2, the value reported here is actually range / √ 2

## Sheet: Abl(T315I)(h)
Workorder:	FR095-0030420
Customer:	Shanghai Institute of Materia Medica
Kinase:	Abl(T315I)(h)
Batch Reference:	33235U
Plate Ref: W03-22-P39
ATP Concentration: 10 µM
Sample	Counts	Mean (Counts - Blanks)	Activity (% Control)	Mean	SD*
230D7 @ 10µM	9638	9087	109	/	/
CONTROL	9066	8304	103	100	3
	9009		102
	8561		96
	8787		99
BLANK	577	/	/	/	/
	526		/
* NB. Where n = 2, the value reported here is actually range / √ 2

## Sheet: Abl(Y253F)(h)
Workorder:	FR095-0030420
Customer:	Shanghai Institute of Materia Medica
Kinase:	Abl(Y253F)(h)
Batch Reference:	1615549
Plate Ref: W03-22-P39
ATP Concentration: 10 µM
Sample	Counts	Mean (Counts - Blanks)	Activity (% Control)	Mean	SD*
230D7 @ 10µM	7090	6848	110	/	/
CONTROL	7390	6201	115	100	13
	5477		84
	6199		96
	6708		104
BLANK	253	/	/	/	/
	232		/
* NB. Where n = 2, the value reported here is actually range / √ 2

## Sheet: ACK1(h)
Workorder:	FR095-0030420
Customer:	Shanghai Institute of Materia Medica
Kinase:	ACK1(h)
Batch Reference:	D13HP014N
Plate Ref: W03-22-P440
ATP Concentration: 10 µM
Sample	Counts	Mean (Counts - Blanks)	Activity (% Control)	Mean	SD*
230D7 @ 10µM	6476	6125	105	/	/
CONTROL	6565	5852	106	100	9
	6750		109
	5892		95
	5606		90
BLANK	319	/	/	/	/
	384		/
* NB. Where n = 2, the value reported here is actually range / √ 2

## Sheet: ACTR2(h)
Workorder:	FR095-0030420
Customer:	Shanghai Institute of Materia Medica
Kinase:	ACTR2(h)
Batch Reference:	D14EP022N
Plate Ref: W03-22-P381
ATP Concentration: 10 µM
Sample	Counts	Mean (Counts - Blanks)	Activity (% Control)	Mean	SD*
230D7 @ 10µM	16055	15100	96	/	/
CONTROL	15834	15652	95	100	7
	17736		107
	17340		105
	15519		93
BLANK	666	/	/	/	/
	1245		/
* NB. Where n = 2, the value reported here is actually range / √ 2

## Sheet: ALK(h)
Workorder:	FR095-0030420
Customer:	Shanghai Institute of Materia Medica
Kinase:	ALK(h)
Batch Reference:	213651
Plate Ref: W03-22-P40
ATP Concentration: 10 µM
Sample	Counts	Mean (Counts - Blanks)	Activity (% Control)	Mean	SD*
230D7 @ 10µM	14436	13979	119	/	/
CONTROL	10949	11753	89	100	8
	13165		108
	12428		102
	12298		101
BLANK	543	/	/	/	/
	371		/
* NB. Where n = 2, the value reported here is actually range / √ 2

[truncated: 403 more sheets: ALK1(h), ALK2(h), ALK4(h), ALK6(h), Arg(h), AMPKalpha1(h), AMPKalpha2(h), A-Raf(h), ARK5(h), ASK1(h), Aurora-A(h), Aurora-B(h), Aurora-C(h), Axl(h), BIKe(h), Blk(h), BMPR2(h), Bmx(h), BRK(h), BrSK1(h) …]
