# Supplementary material for: Sequence-based drug design as a concept in computational drug design
Source: Nat Commun. 2023 Jul 14;14:4217. doi: 10.1038/s41467-023-39856-w (PMC10349078; doi:10.1038/s41467-023-39856-w)
Supplement: Supplementary file 3 — Source data [file 41467_2023_39856_MOESM3_ESM.zip › Source data/Source data for Supplementary Fig.4.xlsx]

## Sheet: Supplementary Fig.4c
tims[s]	iRNF130-63 (0.58 μM)	iRNF130-63 (1.18 μM)	iRNF130-63 (1.68 μM)	iRNF130-63 (2.40 μM)	iRNF130-63 (3.43 μM)	iRNF130-63 (4.90 μM)	iRNF130-63 (7.0 μM)	iRNF130-63 (10.0 μM)
-40.96	0.107422	0.10791	0.144043	0.193848	0.127441	0.19873	0.160645	0.305176
-40.86	0.113281	0.119629	0.153809	0.199707	0.133301	0.210449	0.166504	0.322754
-40.76	0.112305	0.114746	0.154785	0.187012	0.120605	0.205566	0.161621	0.321777
-40.66	0.111328	0.123535	0.147949	0.187989	0.131348	0.202637	0.154785	0.320801
-40.56	0.106823	0.125488	0.144043	0.187988	0.131348	0.20459	0.150879	0.305176
-40.46	0.101563	0.119629	0.14209	0.187988	0.119629	0.202637	0.148926	0.303223
-40.36	0.105469	0.123535	0.151855	0.191895	0.127441	0.212402	0.158691	0.324707
-40.26	0.095703	0.118652	0.14209	0.186036	0.123535	0.202637	0.137207	0.314941
-40.16	0.089844	0.119629	0.13623	0.186035	0.117676	0.188965	0.135254	0.305176
-40.06	0.09375	0.119629	0.13623	0.186035	0.117676	0.188965	0.141113	0.299316
-39.96	0.111545	0.131348	0.155762	0.197754	0.133301	0.200684	0.152832	0.311035
-39.86	0.107336	0.127441	0.151855	0.193848	0.131348	0.200684	0.141113	0.307129
-39.76	0.100993	0.121582	0.150879	0.187989	0.131348	0.196777	0.140137	0.297363
-39.66	0.101775	0.121582	0.157715	0.187988	0.131348	0.194824	0.146973	0.291504
-39.56	0.085938	0.129395	0.153809	0.184082	0.127441	0.192871	0.131348	0.287598
-39.46	0.087891	0.131348	0.155762	0.197754	0.129395	0.192871	0.128418	0.30127
-39.36	0.083984	0.127441	0.151855	0.193848	0.125488	0.190918	0.117676	0.303223
-39.26	0.093652	0.133301	0.157715	0.199707	0.131348	0.190918	0.135254	0.309082
-39.16	0.083557	0.121582	0.145996	0.187989	0.10791	0.179199	0.111816	0.309082
-39.06	0.078125	0.112793	0.14209	0.184082	0.104004	0.175293	0.10791	0.30127
-38.96	0.085642	0.111816	0.140137	0.189941	0.109863	0.181152	0.11377	0.30127
-38.86	0.077699	0.100098	0.128418	0.174316	0.109863	0.169434	0.11377	0.293457
-38.76	0.092854	0.111816	0.140137	0.184082	0.121582	0.181152	0.125488	0.294434
-38.66	0.078043	0.100098	0.128418	0.174317	0.109863	0.169434	0.11377	0.287598
-38.56	0.082031	0.111816	0.140137	0.172363	0.109863	0.177246	0.11377	0.287598
-38.46	0.088815	0.117676	0.138184	0.182129	0.117676	0.177246	0.121582	0.287598
-38.36	0.099609	0.129395	0.157715	0.187988	0.125488	0.185059	0.133301	0.307129
-38.26	0.093329	0.125488	0.157715	0.187988	0.119629	0.179199	0.133301	0.303223
-38.16	0.090643	0.119629	0.157715	0.195801	0.131348	0.179199	0.133301	0.309082
-38.06	0.109345	0.119629	0.164551	0.189941	0.131348	0.179199	0.133301	0.305176
-37.96	0.097844	0.131348	0.157715	0.189941	0.131348	0.187012	0.129395	0.287598
-37.86	0.106879	0.127441	0.157715	0.186035	0.13916	0.181152	0.127441	0.29541
-37.76	0.088894	0.109863	0.149902	0.168457	0.129395	0.169434	0.117676	0.277832
-37.66	0.090652	0.117676	0.147949	0.176269	0.121582	0.169434	0.115723	0.289551
-37.56	0.096803	0.117676	0.149902	0.184082	0.129395	0.177246	0.133301	0.309082
-37.46	0.083631	0.105957	0.13623	0.17041	0.116699	0.161621	0.121582	0.297363
-37.36	0.091334	0.111816	0.147949	0.174316	0.109863	0.169434	0.119629	0.303223
-37.26	0.103743	0.115723	0.151855	0.184082	0.11377	0.185059	0.125488	0.320801
-37.16	0.095467	0.121582	0.157715	0.20166	0.127441	0.186035	0.125488	0.316895
-37.06	0.090091	0.11377	0.14209	0.178223	0.11377	0.163574	0.121582	0.294434
-36.96	0.091797	0.10791	0.140137	0.189941	0.119629	0.169434	0.125488	0.283691
-36.86	0.089563	0.100098	0.149902	0.189941	0.10791	0.175293	0.119629	0.266113
-36.76	0.089334	0.099121	0.149902	0.185058	0.125488	0.181152	0.129395	0.256348
-36.66	0.079834	0.098145	0.157715	0.186035	0.127441	0.181152	0.131348	0.254395
-36.56	0.077122	0.094238	0.14209	0.17627	0.125488	0.17334	0.109863	0.225098
-36.46	0.079135	0.092285	0.140137	0.180176	0.111816	0.16748	0.103027	0.218262
-36.36	0.074545	0.102051	0.157715	0.174316	0.114746	0.163574	0.094238	0.236816
-36.26	0.090821	0.101074	0.162598	0.17334	0.101074	0.17041	0.106934	0.233887
-36.16	0.088818	0.115723	0.161621	0.191894	0.105957	0.171387	0.121582	0.225098
-36.06	0.092773	0.125488	0.165527	0.1958	0.098145	0.175293	0.135254	0.215332
-35.96	0.076172	0.100098	0.150879	0.16748	0.104004	0.177246	0.123535	0.213379
-35.86	0.083583	0.104004	0.166504	0.137207	0.075684	0.178223	0.108887	0.200684
-35.76	0.098615	0.117676	0.174316	0.119629	0.043457	0.190918	0.096191	0.234863
-35.66	0.094678	0.111816	0.16748	0.128418	0.05957	0.181152	0.07666	0.179199
-35.56	0.083332	0.104004	0.16748	0.047364	-0.00537	0.154785	0.022949	-0.58784
-35.46	0.091434	0.109863	0.16748	0.067871	-0.23789	0.190918	0.015137	-0.75323
-35.36	0.088927	0.102051	0.159668	0.161621	-0.45789	0.218262	0.069824	-0.88643
-35.26	0.107562	0.111816	0.169434	0.312011	-0.60498	0.109862	-0.09763	-0.9375
-35.16	0.103516	0.129395	0.171387	0.103455	-2.02783	0.147949	-1.00234	-1.80127
-35.06	0.098654	0.11377	0.153809	0.011231	-2.13428	0.107653	-1.15673	-1.89893
-34.96	0.092337	0.108887	0.155762	-1.60547	-2.07959	0.196743	-1.3501	-1.96631
-34.86	0.102539	0.081543	0.160645	-2.03955	-2.10791	0.234375	-2.04053	-1.91455
-34.76	0.097656	0.055176	0.151855	-2.11377	-2.09326	-1.37646	-2.06299	-1.93506
-34.66	0.114286	0.056152	0.148926	-2.11182	-2.08545	-1.85596	-2.12939	-1.92529
-34.56	0.098595	0.018066	0.128418	-2.06982	-2.10303	-1.9292	-2.17725	-1.93604
-34.46	0.094727	0.02002	0.127441	-2.07178	-2.11377	-2.01807	-2.17236	-1.93799
-34.36	0.104492	0.019043	0.130371	-2.07178	-2.10107	-2.04932	-2.15479	-1.93896
-34.26	0.085432	0.299805	0.114746	-2.06592	-2.09131	-2.07764	-2.15381	-1.94482
-34.16	0.072266	0.002387	0.068848	-2.09814	-2.15283	-2.10693	-2.20166	-1.97119
-34.06	0.00684	-0.11328	-0.03467	-2.16064	-2.22705	-2.2124	-2.28369	-2.06689
-33.96	0.116699	-1.5415	0.130859	-2.00293	-2.08789	-2.05469	-2.12793	-1.90332
-33.86	-0.47315	-2.58936	-0.38818	-2.50049	-2.59814	-2.55811	-2.63721	-2.39014
-33.76	-0.16162	-2.32666	0.032227	-2.2212	-2.3208	-2.27686	-2.354	-2.13135
-33.66	0.100345	-0.84815	0.103456	-0.77203	-0.84033	-0.81006	-0.87744	-0.6665
-33.56	0.002319	-0.15381	0.009862	-0.03567	-0.10596	-0.06396	-0.15283	0.040527
-33.46	0.012367	-0.09033	0.002765	0.024902	-0.01709	0.040527	-0.07764	0.10791
-33.36	0.056123	-0.02881	0.047532	0.068848	0.035645	0.091309	-0.01904	0.158691
-33.26	0.194336	0.00439	0.057642	0.102049	0.062988	0.124512	0.00732	0.191895
-33.16	0.162109	-0.00342	0.036133	0.099121	0.067871	0.121582	0.015137	0.200684
-33.06	0.131836	0.000488	0.053223	0.109863	0.088379	0.13623	0.010254	0.227051
-32.96	0.191256	0.02002	0.166504	0.109863	0.098145	0.149902	0.023926	0.240723
-32.86	0.211355	0.023926	0.187988	0.125488	0.104004	0.164551	0.039551	0.268066
-32.76	0.172852	0.025879	0.14502	0.129395	0.098145	0.138184	0.055176	0.260254
-32.66	0.164063	0.027832	0.122559	0.129394	0.10791	0.138184	0.055176	0.268066
-32.56	0.164123	0.029785	0.140137	0.137207	0.116699	0.149902	0.062988	0.283691
-32.46	0.166016	0.049316	0.177246	0.152832	0.125488	0.183105	0.078613	0.288574
-32.36	0.152344	0.07666	0.169434	0.154785	0.131348	0.188965	0.084473	0.287598
-32.26	0.125	0.066895	0.149902	0.152832	0.119629	0.181152	0.07666	0.279785
-32.16	0.130859	0.071777	0.156738	0.163574	0.124512	0.187988	0.087402	0.286621
-32.06	0.119141	0.086426	0.157715	0.17041	0.13916	0.196777	0.094238	0.283691
-31.96	0.147461	0.088379	0.192871	0.182129	0.146973	0.202637	0.117676	0.289551
-31.86	0.149414	0.086426	0.187012	0.182129	0.133301	0.19873	0.109863	0.289551
-31.76	0.144531	0.07666	0.183105	0.180176	0.143066	0.194824	0.111816	0.285645
-31.66	0.134766	0.066895	0.188965	0.156738	0.127441	0.192871	0.109863	0.275879
-31.56	0.14466	0.088379	0.200684	0.178222	0.133301	0.196777	0.115723	0.285645
-31.46	0.142578	0.086426	0.196777	0.182129	0.125488	0.194824	0.10791	0.283691
-31.36	0.140625	0.092285	0.20459	0.187988	0.135254	0.208496	0.109863	0.289551
-31.26	0.136719	0.104004	0.19873	0.187988	0.129395	0.20459	0.104004	0.293457
-31.16	0.134899	0.109863	0.205566	0.187988	0.133301	0.19873	0.104004	0.291504
-31.06	0.132813	0.102051	0.192871	0.191895	0.131348	0.190918	0.096191	0.289551
-30.96	0.143555	0.10498	0.205566	0.194824	0.14209	0.189941	0.099121	0.288574
-30.86	0.150391	0.123535	0.214355	0.197754	0.143066	0.190918	0.105957	0.289551
-30.76	0.142678	0.111816	0.20459	0.180176	0.127441	0.174316	0.105957	0.277832
-30.66	0.148438	0.119629	0.196777	0.180176	0.121582	0.16748	0.102051	0.277832
-30.56	0.136888	0.111816	0.188965	0.168457	0.121582	0.16748	0.088379	0.27002
-30.46	0.130555	0.106934	0.188965	0.162598	0.121582	0.161621	0.096191	0.266113
-30.36	0.121094	0.100098	0.185059	0.162598	0.116699	0.157715	0.096191	0.260254
-30.26	0.133056	0.100098	0.179199	0.162598	0.121582	0.159668	0.091309	0.260254
-30.16	0.132813	0.092285	0.16748	0.150879	0.11377	0.144043	0.07666	0.252441
-30.06	0.126953	0.105957	0.16748	0.150879	0.115723	0.145996	0.08252	0.258301
-29.96	0.129974	0.100098	0.16748	0.158691	0.109863	0.140137	0.08252	0.258301
-29.86	0.129931	0.100098	0.16748	0.158691	0.109863	0.147949	0.078613	0.258301
-29.76	0.125	0.104004	0.163574	0.150879	0.109863	0.144043	0.072754	0.258301
-29.66	0.120143	0.098145	0.169434	0.153809	0.105957	0.149902	0.084473	0.254395
-29.56	0.119353	0.109863	0.165527	0.146973	0.100098	0.145996	0.084473	0.252441
-29.46	0.127653	0.105957	0.155762	0.154785	0.10791	0.13623	0.080566	0.254395
-29.36	0.128955	0.10791	0.161621	0.160644	0.11377	0.14209	0.08252	0.260254
-29.26	0.123047	0.102051	0.165527	0.160645	0.109863	0.149902	0.07666	0.271973
-29.16	0.110982	0.090332	0.147949	0.14502	0.092285	0.149902	0.064941	0.256348
-29.06	0.109598	0.090332	0.147949	0.150879	0.092285	0.145996	0.072754	0.250488
-28.96	0.111893	0.098145	0.143066	0.146973	0.092285	0.140137	0.072754	0.250488
-28.86	0.111582	0.098145	0.140137	0.152832	0.096191	0.155762	0.07666	0.254395
-28.76	0.100633	0.086426	0.145996	0.143067	0.090332	0.149902	0.066895	0.244629
-28.66	0.106936	0.086426	0.14209	0.137207	0.098145	0.145996	0.072754	0.23877
-28.56	0.099445	0.078613	0.128418	0.129395	0.090332	0.132324	0.053223	0.230957
-28.46	0.100703	0.078613	0.128418	0.129395	0.090332	0.132324	0.064941	0.230957
-28.36	0.101435	0.078613	0.13623	0.141113	0.090332	0.13623	0.064941	0.230957
-28.26	0.07909	0.078613	0.120605	0.129395	0.078613	0.118652	0.049316	0.214355
-28.16	0.095645	0.08252	0.130371	0.133301	0.078613	0.122559	0.047363	0.216309
-28.06	0.086651	0.084473	0.13623	0.135254	0.078613	0.128418	0.061035	0.224121
-27.96	0.083008	0.078613	0.132324	0.137207	0.090332	0.128418	0.057129	0.225098
-27.86	0.079891	0.078613	0.126465	0.137207	0.090332	0.140137	0.05127	0.225098
-27.76	0.088651	0.078613	0.122559	0.137207	0.086426	0.140137	0.05127	0.221191
-27.66	0.095534	0.08252	0.120605	0.141113	0.092285	0.146973	0.066895	0.219238
-27.56	0.098656	0.100098	0.126465	0.143066	0.098145	0.145996	0.072754	0.225098
-27.46	0.082157	0.088379	0.126465	0.129395	0.090332	0.138184	0.061035	0.217285
-27.36	0.090543	0.08252	0.114746	0.141113	0.094238	0.138184	0.055176	0.217285
-27.26	0.081347	0.08252	0.116699	0.141113	0.111816	0.138184	0.055176	0.217285
-27.16	0.087654	0.08252	0.116699	0.141113	0.111816	0.138184	0.055176	0.217285
-27.06	0.086674	0.08252	0.120605	0.145019	0.111816	0.153809	0.059082	0.23291
-26.96	0.092637	0.090332	0.126465	0.146973	0.111816	0.155762	0.07666	0.234863
-26.86	0.085431	0.090332	0.118652	0.141113	0.111816	0.149902	0.064941	0.23291
-26.76	0.090901	0.090332	0.122559	0.141113	0.111816	0.149902	0.072754	0.234863
-26.66	0.085566	0.090332	0.116699	0.141113	0.111816	0.149902	0.066895	0.229004
-26.56	0.066406	0.078613	0.10498	0.129395	0.100098	0.134277	0.055176	0.217285
-26.46	0.079215	0.078613	0.101074	0.137207	0.100098	0.13623	0.055176	0.213379
-26.36	0.074219	0.078613	0.095215	0.137207	0.100098	0.13623	0.055176	0.20752
-26.26	0.068557	0.078613	0.095215	0.133301	0.100098	0.147949	0.055176	0.20752
-26.16	0.070456	0.090332	0.090332	0.127441	0.096191	0.144043	0.062988	0.20752
-26.06	0.071319	0.085449	0.083496	0.127441	0.090332	0.138184	0.050293	0.20752
-25.96	0.069002	0.078613	0.083496	0.127441	0.090332	0.138184	0.05127	0.219238
-25.86	0.089045	0.08252	0.087402	0.138183	0.102051	0.14209	0.055176	0.219238
-25.76	0.089868	0.088379	0.10498	0.137207	0.10791	0.147949	0.057129	0.219238
-25.66	0.083348	0.088379	0.10498	0.137207	0.10791	0.147949	0.05127	0.223145
-25.56	0.081989	0.092285	0.108887	0.141113	0.111816	0.151855	0.066895	0.221191
-25.46	0.093834	0.098145	0.122559	0.143066	0.129395	0.165527	0.072754	0.227051
-25.36	0.087978	0.098145	0.10498	0.129395	0.117676	0.157715	0.064941	0.219238
-25.26	0.085059	0.094238	0.099121	0.129395	0.111816	0.165527	0.068848	0.219238
-25.16	0.069018	0.07666	0.095215	0.11377	0.100098	0.147949	0.05127	0.203613
-25.06	0.068256	0.084473	0.095215	0.10791	0.100098	0.147949	0.047363	0.197754
-24.96	0.064453	0.078613	0.091309	0.115723	0.10791	0.155762	0.053223	0.205566
-24.86	0.070313	0.078613	0.097168	0.115723	0.10791	0.149902	0.053223	0.199707
-24.76	0.075195	0.083496	0.102051	0.132324	0.108887	0.162598	0.054199	0.20752
-24.66	0.081055	0.094238	0.108887	0.143066	0.11377	0.17334	0.059082	0.211426
-24.56	0.081134	0.100098	0.116699	0.148926	0.119629	0.179199	0.064941	0.213379
-24.46	0.074567	0.096191	0.10498	0.141113	0.118652	0.175293	0.057129	0.195801
-24.36	0.085613	0.094238	0.103027	0.141113	0.115723	0.181152	0.068848	0.193848
-24.26	0.083402	0.104004	0.10498	0.141113	0.121582	0.188965	0.070801	0.20752
-24.16	0.064453	0.094238	0.087402	0.137207	0.105957	0.16748	0.053223	0.186035
-24.06	0.074219	0.115723	0.099121	0.143066	0.123535	0.185059	0.080566	0.191895
-23.96	0.075552	0.121582	0.11084	0.143066	0.123535	0.186035	0.08252	0.187988
-23.86	0.058594	0.105957	0.094238	0.131348	0.115723	0.163574	0.061035	0.178223
-23.76	0.062511	0.100098	0.091309	0.143066	0.11377	0.157715	0.059082	0.189941
-23.66	0.064453	0.088379	0.085449	0.133301	0.104004	0.14209	0.049316	0.178223
-23.56	0.074219	0.111816	0.097168	0.143066	0.125488	0.163574	0.054199	0.188965
-23.46	0.064453	0.096191	0.085449	0.133301	0.115723	0.157715	0.049316	0.17627
-23.36	0.060396	0.089356	0.093262	0.127441	0.117676	0.157715	0.049316	0.184082
-23.26	0.059984	0.080566	0.081543	0.119629	0.109863	0.145996	0.041504	0.172363
-23.16	0.061498	0.080566	0.091309	0.118652	0.109863	0.140137	0.053223	0.17041
-23.06	0.070313	0.080566	0.093262	0.117676	0.109863	0.140137	0.049316	0.17627
-22.96	0.071289	0.085449	0.088379	0.122559	0.121582	0.152832	0.060059	0.188965
-22.86	0.072568	0.100098	0.093262	0.129394	0.125488	0.159668	0.066895	0.189941
-22.76	0.077148	0.100098	0.103027	0.137207	0.127441	0.171387	0.066895	0.189941
-22.66	0.074219	0.100098	0.097168	0.135254	0.133301	0.17041	0.078613	0.189941
-22.56	0.085551	0.111816	0.101074	0.145019	0.13916	0.181152	0.084473	0.20166
-22.46	0.093378	0.111816	0.106934	0.158691	0.143066	0.185059	0.084473	0.20166
-22.36	0.109375	0.115723	0.122559	0.150879	0.148926	0.187012	0.084473	0.20166
-22.26	0.102231	0.117676	0.115723	0.150879	0.148926	0.17334	0.071777	0.20166
-22.16	0.107464	0.11377	0.114746	0.152832	0.14502	0.175293	0.078613	0.20752
-22.06	0.106874	0.111816	0.11084	0.143066	0.13916	0.177246	0.072754	0.218262
-21.96	0.135742	0.14209	0.129395	0.148926	0.151855	0.189941	0.089356	0.226074
-21.86	0.126953	0.126465	0.126465	0.133301	0.155762	0.171387	0.064941	0.205566
-21.76	0.130646	0.119629	0.126465	0.127441	0.152832	0.17041	0.068848	0.203613
-21.66	0.129712	0.115723	0.126465	0.123535	0.158691	0.153809	0.066895	0.20166
-21.56	0.125845	0.109863	0.128418	0.111816	0.156738	0.149902	0.074707	0.205566
-21.46	0.133259	0.117676	0.128418	0.119629	0.150879	0.165527	0.073731	0.211426
-21.36	0.130776	0.096191	0.127441	0.123535	0.143066	0.16748	0.072754	0.203613
-21.26	0.129883	0.085449	0.122559	0.129394	0.148926	0.171387	0.084473	0.217285
-21.16	0.133689	0.090332	0.132324	0.14502	0.164551	0.185059	0.07666	0.240723
-21.06	0.123599	0.084473	0.128418	0.145019	0.162598	0.196777	0.078613	0.254395
-20.96	0.124023	0.103027	0.152832	0.175293	0.175293	0.229004	0.10498	0.280762
-20.86	0.135676	0.102051	0.165527	0.187988	0.189941	0.247559	0.119629	0.291504
-20.76	0.140019	0.119629	0.157715	0.180176	0.205566	0.259277	0.11377	0.274902
-20.66	0.158894	0.111816	0.165527	0.184082	0.203613	0.259277	0.121582	0.287598
-20.56	0.159678	0.129395	0.17334	0.189941	0.197754	0.270996	0.111816	0.283691
-20.46	0.167969	0.129395	0.171387	0.185059	0.195801	0.284668	0.141113	0.27002
-20.36	0.175781	0.105957	0.181152	0.182129	0.209473	0.274902	0.158691	0.269043
-20.26	0.189453	0.10791	0.197754	0.146972	0.23291	0.252441	0.194336	0.187988
-20.16	0.225586	0.117676	0.187988	0.133301	0.248047	0.210449	0.08252	-0.33789
-20.06	0.205078	0.084473	0.165527	0.143066	0.17627	0.077148	-0.33838	-0.91846
-19.96	0.182617	0.092285	0.124512	0.208496	0.140137	0.024414	-1.08643	0.211914
-19.86	0.158203	0.095215	0.11377	0.251465	-0.07422	-0.90381	0.21875	0.108642
-19.76	0.181641	0.046387	0.095215	-0.75928	-0.88525	-0.85059	-0.98753	-1.0743
-19.66	0.165039	0.095215	0.102051	-0.81982	-1.09326	-0.78567	-0.76432	-0.98632
-19.56	0.121094	-0.14697	-0.88965	-0.78933	-0.09673	-0.79378	-0.65424	-0.87542
-19.46	0.075195	-0.70361	-0.77441	-0.77652	-0.80458	-0.67432	-0.78534	-0.67653
-19.36	-0.0376	-0.9834	-0.67834	-0.68932	-0.77652	-0.59873	-0.86432	-0.54362
-19.26	-0.28027	-0.88465	-0.67234	-0.78532	-0.70367	-0.50234	-0.64352	-0.59764
-19.16	-0.91065	-0.78654	-0.55689	-0.54328	-0.59754	-0.47632	-0.56843	-0.56443
-19.06	-0.78934	-0.80023	-0.54329	-0.50336	-0.50874	-0.39532	-0.57743	-0.43325
-18.96	-0.69734	-0.76543	-0.45327	-0.44386	-0.46792	-0.27645	-0.46683	-0.38625
-18.86	-0.34672	-0.66732	-0.30678	-0.38752	-0.39862	-0.19453	-0.64874	-0.38634
-18.76	0.003465	-0.60432	-0.29875	-0.30652	-0.28754	-0.10754	-0.33478	-0.29764
-18.66	0.056987	-0.53021	-0.20345	-0.27846	-0.19864	-0.00973	-0.20764	-0.24865
-18.56	0.239875	-0.33213	-0.22098	-0.19873	-0.28653	0.002654	-0.10634	-0.10765
-18.46	0.103786	-0.23672	-0.10543	-0.10054	-0.08743	0.097432	-0.00534	-0.34863
-18.36	0.134876	-0.10045	-0.00973	-0.00346	0.098433	0.106432	0.097631	-0.09634
-18.26	0.151367	0.13623	0.009876	0.072764	0.196777	0.158763	0.108653	0.076543
-18.16	0.077148	0.07959	0.188965	0.155762	0.120605	0.174316	0.16748	0.108775
-18.06	0.057617	0.068848	0.158691	0.136232	0.072754	0.135254	0.148926	0.208755
-17.96	0.081254	0.086426	0.137207	0.158691	0.090332	0.130371	0.160645	0.306535
-17.86	0.063477	0.101074	0.153809	0.166504	0.094238	0.126465	0.17041	0.234863
-17.76	0.022461	0.116699	0.158691	0.140137	0.085449	0.104004	0.163574	0.224121
-17.66	0.026367	0.11377	0.145996	0.129395	0.094238	0.117676	0.174316	0.226074
-17.56	0.039063	0.111816	0.130371	0.121582	0.092285	0.114746	0.162598	0.215332
-17.46	0.03125	0.096191	0.128418	0.116699	0.092285	0.124512	0.178223	0.221191
-17.36	0.054688	0.109863	0.13623	0.117675	0.092285	0.149902	0.180176	0.229004
-17.26	0.081056	0.117676	0.144043	0.129394	0.11377	0.161621	0.195801	0.252441
-17.16	0.096233	0.133301	0.151855	0.121582	0.123535	0.157715	0.205566	0.262207
-17.06	0.110892	0.135254	0.145996	0.135254	0.14502	0.169434	0.211426	0.263184
-16.96	0.108398	0.138184	0.17041	0.138184	0.159668	0.178223	0.220215	0.265137
-16.86	0.128906	0.150879	0.185059	0.158691	0.168457	0.183105	0.229004	0.278809
-16.76	0.120117	0.145996	0.174316	0.145997	0.165527	0.17041	0.218262	0.27002
-16.66	0.118155	0.146973	0.163574	0.150879	0.174316	0.181152	0.219238	0.279785
-16.56	0.107523	0.137207	0.157715	0.146973	0.172363	0.177246	0.209473	0.271973
-16.46	0.105579	0.143066	0.161621	0.148926	0.168457	0.179199	0.211426	0.268066
-16.36	0.107456	0.152832	0.159668	0.156738	0.187988	0.202637	0.219238	0.275879
-16.26	0.106123	0.14502	0.159668	0.143066	0.189941	0.206543	0.217285	0.273926
-16.16	0.106789	0.150879	0.159668	0.156738	0.197754	0.216309	0.20752	0.271973
-16.06	0.105654	0.154785	0.16748	0.154785	0.191895	0.206543	0.20752	0.26416
-15.96	0.123047	0.168457	0.179199	0.172363	0.20752	0.220215	0.221191	0.285645
-15.86	0.121094	0.164551	0.177246	0.174317	0.203613	0.216309	0.213379	0.277832
-15.76	0.111354	0.154785	0.165527	0.168457	0.197754	0.210449	0.213379	0.266113
-15.66	0.108654	0.148926	0.177246	0.168457	0.197754	0.214355	0.213379	0.266113
-15.56	0.109783	0.152832	0.177246	0.168457	0.193848	0.216309	0.209473	0.262207
-15.46	0.104489	0.154785	0.17334	0.164551	0.184082	0.206543	0.199707	0.252441
-15.36	0.106722	0.148926	0.16748	0.158692	0.189941	0.200684	0.193848	0.258301
-15.26	0.120021	0.152832	0.171387	0.162598	0.193848	0.20459	0.197754	0.258301
-15.16	0.115234	0.158691	0.181152	0.168457	0.199707	0.210449	0.203613	0.258301
-15.06	0.110486	0.158691	0.16748	0.168457	0.199707	0.210449	0.203613	0.254395
-14.96	0.109889	0.158691	0.16748	0.168457	0.199707	0.210449	0.203613	0.248535
-14.86	0.106269	0.154785	0.163574	0.164551	0.195801	0.206543	0.199707	0.244629
-14.76	0.09889	0.148926	0.157715	0.158692	0.186035	0.200684	0.205566	0.23877
-14.66	0.101621	0.148926	0.161621	0.166504	0.168457	0.200684	0.200684	0.23877
-14.56	0.093456	0.148926	0.155762	0.166504	0.168457	0.200684	0.20166	0.246582
-14.46	0.091234	0.14502	0.155762	0.166504	0.180176	0.200684	0.20166	0.246582
-14.36	0.087678	0.13916	0.16748	0.166504	0.180176	0.200684	0.197754	0.246582
-14.26	0.084555	0.13916	0.16748	0.166504	0.180176	0.188965	0.191895	0.242676
-14.16	0.096739	0.13916	0.16748	0.166504	0.180176	0.196777	0.191895	0.236816
-14.06	0.095509	0.13916	0.16748	0.166504	0.17627	0.183105	0.191895	0.236816
-13.96	0.111654	0.150879	0.174316	0.178223	0.182129	0.200684	0.199707	0.260254
-13.86	0.105998	0.146973	0.16748	0.178223	0.182129	0.208496	0.205566	0.260254
-13.76	0.101345	0.141113	0.175293	0.178223	0.182129	0.206543	0.205566	0.255371
-13.66	0.100994	0.141113	0.175293	0.178223	0.182129	0.208496	0.205566	0.248535
-13.56	0.102031	0.152832	0.187012	0.178223	0.182129	0.202637	0.205566	0.244629
-13.46	0.085992	0.141113	0.171387	0.178223	0.17041	0.190918	0.189941	0.227051
-13.36	0.111365	0.148926	0.177246	0.189941	0.178223	0.202637	0.195801	0.250488
-13.26	0.093044	0.143066	0.177246	0.189941	0.172363	0.202637	0.195801	0.250488
-13.16	0.084836	0.143066	0.188965	0.189941	0.180176	0.202637	0.195801	0.254395
-13.06	0.090155	0.143066	0.192871	0.189941	0.180176	0.19873	0.195801	0.248535
-12.96	0.086898	0.150879	0.187012	0.189941	0.17627	0.192871	0.199707	0.244629
-12.86	0.074219	0.134277	0.175293	0.178223	0.158691	0.181152	0.186035	0.227051
-12.76	0.073456	0.127441	0.171387	0.178223	0.158691	0.188965	0.191895	0.227051
-12.66	0.074219	0.127441	0.165527	0.174316	0.166504	0.184082	0.199707	0.227051
-12.56	0.080123	0.131348	0.165527	0.172363	0.164551	0.181152	0.197754	0.227051
-12.46	0.076654	0.137207	0.177246	0.186035	0.17041	0.187012	0.203613	0.23877
-12.36	0.078876	0.148926	0.177246	0.186035	0.166504	0.187012	0.199707	0.234863
-12.26	0.073242	0.148926	0.17334	0.186035	0.160645	0.187012	0.197754	0.229004
-12.16	0.070313	0.148926	0.179199	0.189941	0.172363	0.187012	0.195801	0.236816
-12.06	0.068359	0.141113	0.177246	0.187988	0.162598	0.179199	0.20166	0.229004
-11.96	0.081356	0.141113	0.17334	0.199707	0.165527	0.175293	0.195801	0.229004
-11.86	0.080985	0.148926	0.16748	0.199707	0.158691	0.169434	0.195801	0.240723
-11.76	0.064453	0.133301	0.151855	0.187989	0.154785	0.157715	0.190918	0.225098
-11.66	0.058594	0.127441	0.157715	0.184082	0.148926	0.153809	0.191895	0.219238
-11.56	0.056254	0.127441	0.156738	0.189941	0.152832	0.163574	0.195801	0.223145
-11.46	0.068359	0.127441	0.155762	0.195801	0.154785	0.165527	0.20166	0.224121
-11.36	0.064453	0.123535	0.163574	0.203613	0.148926	0.147949	0.213379	0.217285
-11.26	0.066406	0.121582	0.163574	0.197754	0.148926	0.159668	0.221191	0.225098
-11.16	0.063477	0.132324	0.168457	0.194824	0.145996	0.152832	0.214355	0.222168
-11.06	0.070313	0.133301	0.169434	0.197754	0.152832	0.153809	0.215332	0.229004
-10.96	0.060254	0.121582	0.157715	0.187988	0.141113	0.14209	0.20752	0.23291
-10.86	0.060547	0.117676	0.165527	0.191894	0.137207	0.134277	0.221191	0.234863
-10.76	0.048828	0.111816	0.159668	0.195801	0.135254	0.126465	0.215332	0.23291
-10.66	0.041016	0.104004	0.144043	0.189941	0.125488	0.128418	0.203613	0.227051
-10.56	0.046875	0.098145	0.145996	0.186035	0.119629	0.123535	0.20752	0.227051
-10.46	0.046875	0.102051	0.149902	0.187988	0.131348	0.120605	0.217285	0.227051
-10.36	0.050781	0.118652	0.155762	0.187988	0.131348	0.126465	0.223145	0.23877
-10.26	0.056641	0.105957	0.147949	0.175293	0.131348	0.130371	0.215332	0.234863
-10.16	0.054688	0.111816	0.151855	0.180176	0.143066	0.138184	0.227051	0.229004
-10.06	0.048828	0.117676	0.165527	0.164551	0.143066	0.145996	0.244629	0.229004
-9.96	0.037109	0.105957	0.147949	0.158691	0.138184	0.132324	0.23291	0.229004
-9.86	0.048828	0.11377	0.147949	0.154785	0.14502	0.114746	0.23291	0.221191
-9.76	0.041016	0.10791	0.144043	0.14502	0.154785	0.115723	0.236816	0.20459
-9.66	0.052734	0.115723	0.153809	0.122559	0.17627	0.120605	0.26416	0.205566
-9.56	0.057617	0.130371	0.151855	0.103027	0.190918	0.133301	0.283691	0.200684
-9.46	0.059577	0.143066	0.153809	0.117676	0.180176	0.144043	0.29541	0.20166
-9.36	0.041016	0.131348	0.128418	0.104004	0.177246	0.124512	0.268066	0.181152
-9.26	0.041016	0.123535	0.112793	0.098144	0.162598	0.130371	0.254395	0.160645
-9.16	0.048828	0.095215	0.114746	0.087402	0.143066	0.122559	0.228027	0.130371
-9.06	0.052734	0.096191	0.122559	0.064941	0.168457	0.121582	0.226074	0.114746
-8.96	0.072554	0.078613	0.10791	0.028809	0.138184	0.128418	0.236816	0.115723
-8.86	0.060547	0.059082	0.07666	0.0083	0.112793	0.141113	0.270996	0.082301
-8.76	0.073256	0.049316	0.059082	-0.03662	0.10498	0.187988	0.26123	0.050293
-8.66	0.101878	0.04541	0.046387	-0.03369	0.10791	0.168457	0.245605	0.019043
-8.56	0.080126	0.011231	0.016113	-0.04346	0.147949	0.123535	0.15625	0.020508
-8.46	0.077148	-0.00928	0.021973	-0.02783	0.140137	0.117676	0.09082	-0.01855
-8.36	0.079102	0.010254	0.00537	-0.03076	0.126953	0.163574	0.036133	-0.04395
-8.26	0.110113	0.033691	-0.03271	0.020995	0.12793	0.18457	-0.00586	-0.18115
-8.16	0.096664	0.035645	-0.05518	0.056641	0.087895	0.1875	-0.13232	-0.39307
-8.06	0.063477	0.026367	-0.06445	-0.000488	0.02832	0.077148	-0.39404	-0.6792
-7.96	0.061523	-0.00684	-0.14063	-0.12695	-0.06055	-0.07178	-0.69385	-0.95654
-7.86	0.047852	-0.04688	-0.19922	-0.33643	-0.23779	-0.29639	-1.01416	-1.25879
-7.76	0.022949	-0.07227	-0.23047	-0.5708	-0.48682	-0.59619	-1.27148	-1.40967
-7.66	0.033691	-0.10938	-0.30957	-0.81299	-0.70166	-0.86963	-1.33252	-1.35303
-7.56	0.001466	-0.271	-0.42236	-1.12012	-0.979	-1.26318	-1.37354	-1.2749
-7.46	-0.04834	-0.48682	-0.66162	-1.271	-1.27881	-1.44385	-1.35205	-1.22119
-7.36	-0.18506	-0.76221	-1.07324	-1.26221	-1.45068	-1.38135	-1.33057	-1.21729
-7.26	-0.34375	-1.0708	-1.40137	-1.27783	-1.42236	-1.33154	-1.34424	-1.21143
-7.16	-0.52539	-1.3999	-1.37842	-1.229	-1.37549	-1.31006	-1.33838	-1.17822
-7.06	-0.73877	-1.46387	-1.35645	-1.19727	-1.33984	-1.2959	-1.32031	-1.17383
-6.96	-0.98389	-1.35547	-1.33105	-1.16797	-1.28418	-1.2666	-1.26758	-1.17188
-6.86	-1.22217	-1.24414	-1.23926	-1.08399	-1.1709	-1.18262	-1.18945	-1.08594
-6.76	-1.22363	-1.04443	-1.06885	-0.91749	-1.02002	-1.00439	-1.00537	-0.9292
-6.66	-0.90825	-0.76416	-0.79248	-0.6665	-0.729	-0.74365	-0.70361	-0.67041
-6.56	-0.61719	-0.51709	-0.53565	-0.41944	-0.47998	-0.51221	-0.47803	-0.42627
-6.46	-0.27937	-0.17529	-0.1958	-0.10889	-0.14014	-0.17236	-0.13818	-0.1001
-6.36	0.065434	0.151855	0.150879	0.224108	0.208496	0.178223	0.20459	0.240723
-6.26	0.219727	0.300293	0.30127	0.374506	0.364746	0.346191	0.356934	0.407715
-6.16	0.197266	0.250488	0.265137	0.330566	0.320801	0.319824	0.324707	0.365723
-6.06	0.143555	0.214355	0.187988	0.251467	0.253418	0.256348	0.265137	0.300293
-5.96	0.089703	0.168457	0.148926	0.203613	0.213379	0.206543	0.225098	0.252441
-5.86	0.100309	0.162598	0.153809	0.184082	0.20166	0.20459	0.229004	0.256348
-5.76	0.095568	0.146973	0.13916	0.189942	0.186035	0.190918	0.234863	0.246582
-5.66	0.107722	0.148926	0.130371	0.197754	0.191895	0.187012	0.242676	0.236816
-5.56	0.089862	0.131348	0.123535	0.180176	0.17627	0.169434	0.225098	0.230957
-5.46	0.089674	0.127441	0.130371	0.187988	0.174316	0.165527	0.213379	0.230957
-5.36	0.086098	0.117676	0.122559	0.182129	0.180176	0.163574	0.209473	0.227051
-5.26	0.111354	0.148926	0.140137	0.199706	0.191895	0.181152	0.229004	0.23877
-5.16	0.121094	0.164551	0.150879	0.219238	0.203613	0.208496	0.23877	0.254395
-5.06	0.112567	0.158691	0.145996	0.227051	0.199707	0.216309	0.240723	0.252441
-4.96	0.101888	0.148926	0.128418	0.221191	0.193848	0.210449	0.234863	0.260254
-4.86	0.074219	0.127441	0.117676	0.205567	0.17334	0.194824	0.23877	0.244629
-4.76	0.085685	0.133301	0.122559	0.199707	0.164551	0.196777	0.217285	0.242676
-4.66	0.083115	0.13916	0.128418	0.215332	0.166504	0.196777	0.227051	0.256348
-4.56	0.089113	0.162598	0.135254	0.23291	0.172363	0.202637	0.256348	0.262207
-4.46	0.085567	0.145996	0.133301	0.23291	0.180176	0.206543	0.256348	0.262207
-4.36	0.090056	0.132324	0.111816	0.229004	0.180176	0.208496	0.229004	0.258301
-4.26	0.056641	0.123535	0.098145	0.236817	0.184082	0.20459	0.219238	0.254395
-4.16	0.064453	0.125488	0.128418	0.252441	0.186035	0.190918	0.217285	0.256348
-4.06	0.066406	0.143066	0.124512	0.244629	0.17627	0.183105	0.209473	0.254395
-3.96	0.033203	0.131348	0.103027	0.266113	0.150879	0.178223	0.203613	0.23291
-3.86	0.039063	0.13916	0.120605	0.264161	0.127441	0.166504	0.195801	0.199707
-3.76	0.037109	0.137207	0.128418	0.281738	0.133301	0.16748	0.187988	0.195801
-3.66	0.084431	0.146973	0.151855	0.322754	0.141113	0.165527	0.197754	0.189941
-3.56	0.107331	0.16748	0.17334	0.353027	0.164551	0.175293	0.203613	0.20166
-3.46	0.111557	0.134277	0.159668	0.348145	0.146973	0.157715	0.184082	0.182129
-3.36	0.117331	0.155762	0.179199	0.361816	0.164551	0.159668	0.191895	0.17041
-3.26	0.112423	0.133301	0.185059	0.347169	0.162598	0.155762	0.172363	0.158691
-3.16	0.123047	0.143066	0.229004	0.324707	0.172363	0.177246	0.17627	0.162598
-3.06	0.166992	0.180176	0.271973	0.333493	0.209473	0.20752	0.193848	0.179199
-2.96	0.179688	0.216309	0.247559	0.328613	0.219238	0.221191	0.222168	0.187012
-2.86	0.168945	0.227051	0.19873	0.291503	0.216309	0.194824	0.187988	0.177246
-2.76	0.200195	0.243652	0.209473	0.262694	0.233887	0.195801	0.182129	0.174316
-2.66	0.220703	0.272461	0.21875	0.19873	0.21582	0.235352	0.13916	0.174805
-2.56	0.216797	0.321777	0.200195	0.17187	0.226563	0.260742	0.149902	0.188965
-2.46	0.09668	0.389648	0.15625	0.274414	0.236816	0.26416	0.253906	0.242676
-2.36	-0.03418	0.306152	0.067871	0.071298	0.193848	0.22998	0.125	0.219238
-2.26	-0.03369	0.163086	0.109863	-0.12695	0.105369	0.225098	-0.03467	0.143066
-2.16	0.169434	0.126465	0.177246	-0.03955	0.130371	0.240723	0.131348	0.10498
-2.06	0.369141	0.125488	0.143066	0.00829	0.168457	0.165527	0.13916	0.070801
-1.96	0.392578	0.075684	0.179199	-0.04443	0.143066	0.10791	0.096191	0.067871
-1.86	0.281251	0.00635	0.157715	-0.188	0.074707	0.055176	0.057129	0.010254
-1.76	0.179688	-0.03613	0.171875	-0.15089	-0.00635	-0.0376	-0.14307	-0.12744
-1.66	0.216797	-0.04053	0.167969	-0.04053	-0.06494	-0.28076	-0.13867	-0.30322
-1.56	0.269531	0.020996	0.073731	0.086418	-0.04834	-0.04834	0.270508	-0.04443
-1.46	0.277832	0.073242	0.095753	0.227539	0.020508	0.041016	0.299316	0.100098
-1.36	0.291016	0.203125	0.154785	0.437501	0.025879	0.127441	0.116699	0.234863
-1.26	0.145671	0.203613	0.075684	0.382334	-0.03467	0.081543	0.486328	0.160156
-1.16	0.055664	-0.04443	-0.06201	-0.10107	-0.06982	0.106445	0.028809	0.133301
-1.06	0.23291	-0.02295	0.13916	-0.05324	0.108887	0.258301	0.063965	0.463867
-0.96	0.123679	0.07666	0.159668	-0.04932	0.152832	0.145996	0.187012	0.48584
-0.86	-0.000977	0.093262	0.213379	0.050771	0.171387	0.07666	0.262207	0.510254
-0.76	0.22998	-0.00537	0.215332	-0.10841	0.179688	0.242676	0.217285	0.496582
-0.66	0.191895	-0.02246	0.258789	0.599609	0.189453	0.147461	0.114012	0.239258
-0.56	1.04297	4.37598	0.427734	0.603478	0.205566	1.1792	0.958984	1.39551
-0.46	7.00195	25.7583	14.7583	0.567322	9.27393	21.6699	13.3633	6.47754
-0.36	3.14893	9.54639	19.835	0.370118	18.4111	24.0396	25.6602	18.4268
-0.26	0.139648	0.759277	6.0498	5.9523	11.873	12.7168	18.187	24.624
-0.16	1.56885	2.39258	3.81152	7.35596	10.1343	13.9585	18.9063	26.9795
-0.06	1.53467	2.45703	4.1416	7.37453	10.5176	14.0522	20.25	29.7564
0.040001	1.71191	2.77783	4.03857	7.03174	10.0356	14.063	23.0103	29.7583
0.139999	1.68457	2.77783	4.03857	7.08057	10.103	14.1245	23.0747	29.7856
0.239998	1.70313	2.78564	4.05811	7.11572	10.1313	14.2241	23.1294	29.8071
0.339996	1.67969	2.77979	4.06982	7.15674	10.2075	14.3042	23.1548	29.8462
0.440002	1.7002	2.77979	4.07373	7.20752	10.2544	14.3647	23.2095	29.8716
0.540001	1.7168	2.7915	4.07959	7.24268	10.2915	14.4253	23.2622	29.8911
0.639999	1.71777	2.7876	4.0874	7.27588	10.3501	14.4927	23.3013	29.9185
0.739998	1.70215	2.78955	4.10693	7.33057	10.3813	14.5581	23.3501	29.9458
0.839996	1.72168	2.7915	4.12646	7.354	10.436	14.6401	23.3794	29.9751
0.940002	1.74414	2.79932	4.146	7.39893	10.4888	14.6948	23.4321	30.0005
1.04	1.75	2.81104	4.15576	7.42627	10.5552	14.771	23.4478	30.02
1.14	1.73783	2.82275	4.17529	7.46533	10.5884	14.8257	23.4849	30.0435
1.24	1.73995	2.82666	4.19873	7.479	10.6509	14.8862	23.5112	30.0688
1.34	1.75391	2.84033	4.21826	7.51025	10.6978	14.9351	23.5552	30.1001
1.44	1.76367	2.84033	4.24561	7.54932	10.7388	14.9722	23.5825	30.1196
1.54	1.74219	2.87158	4.27295	7.57666	10.7661	15.0171	23.604	30.147
1.64	1.74805	2.8833	4.29834	7.61572	10.8062	15.0903	23.6274	30.1538
1.74	1.73242	2.89893	4.30615	7.64307	10.8306	15.1245	23.6528	30.1782
1.84	1.75	2.90674	4.3335	7.64893	10.8696	15.1577	23.6919	30.1938
1.94	1.73828	2.92041	4.35889	7.66846	10.897	15.2007	23.731	30.2192
2.04	1.74219	2.93213	4.38135	7.70752	10.938	15.228	23.7446	30.2192
2.14	1.74805	2.95166	4.41357	7.70947	10.9692	15.2769	23.7642	30.2466
2.24	1.74023	2.96338	4.44482	7.73682	11.02	15.3159	23.7876	30.2544
2.34	1.72852	2.97412	4.47607	7.73877	11.0317	15.3452	23.8013	30.2563
2.44	1.7168	2.98682	4.48779	7.7583	11.0591	15.3901	23.8403	30.2759
2.54	1.73242	3.01025	4.51904	7.77783	11.0786	15.4253	23.8696	30.3071
2.64	1.74219	3.02979	4.53857	7.7876	11.0923	15.4663	23.8833	30.3091
2.74	1.74414	3.04541	4.56592	7.79736	11.1157	15.4917	23.9106	30.3091
2.84	1.73828	3.05811	4.60498	7.83252	11.1411	15.5112	23.9341	30.3208
2.94	1.73828	3.05908	4.6167	7.83252	11.1606	15.5464	23.9497	30.3364
3.04	1.72266	3.08643	4.64014	7.83545	11.1958	15.5679	23.9634	30.3599
3.14	1.73633	3.09814	4.66943	7.86084	11.2095	15.5991	23.9868	30.3521
3.24	1.72852	3.10596	4.68896	7.87451	11.2388	15.6255	24.0044	30.3696
3.34	1.72168	3.11768	4.70459	7.88721	11.2622	15.6382	24.0239	30.397
3.44	1.71191	3.15381	4.72412	7.89893	11.2778	15.6538	24.0435	30.397
3.54	1.70028	3.17236	4.75537	7.90674	11.2915	15.687	24.0747	30.4165
3.64	1.70215	3.19971	4.75732	7.92627	11.3188	15.7026	24.0864	30.4146
3.74	1.71353	3.20752	4.77686	7.93799	11.3306	15.7397	24.1138	30.4243
3.84	1.69505	3.23096	4.78857	7.94971	11.3618	15.7476	24.1284	30.4458
3.94	1.70117	3.23877	4.81201	7.95752	11.3813	15.7749	24.1333	30.4478
4.04	1.69945	3.25049	4.82568	7.98096	11.3892	15.7808	24.1411	30.4595
4.14	1.70056	3.26221	4.84521	7.98877	11.3989	15.7964	24.1606	30.4673
4.24	1.69067	3.27783	4.85498	7.98877	11.4185	15.8179	24.1743	30.4751
4.34	1.68562	3.28955	4.86475	7.99658	11.4419	15.8374	24.1938	30.4888
4.44	1.67009	3.30518	4.89209	7.99658	11.4565	15.8569	24.2056	30.4927
4.54	1.66879	3.29932	4.88818	8.0083	11.4692	15.8765	24.2212	30.5249
4.64	1.68164	3.31494	4.90771	8.02783	11.481	15.8901	24.2407	30.5181
4.74	1.67383	3.33643	4.91064	8.02783	11.4927	15.8979	24.2427	30.5259
4.84	1.67969	3.34229	4.91553	8.03564	11.5083	15.9194	24.2544	30.5259
4.94	1.66797	3.3501	4.93896	8.0415	11.52	15.9194	24.2622	30.5376
5.04	1.66016	3.3501	4.94287	8.04736	11.5278	15.939	24.27	30.5376
5.14	1.67458	3.3501	4.96045	8.06299	11.5513	15.9507	24.3013	30.5493
5.24	1.68883	3.36963	4.97021	8.06885	11.5513	15.9819	24.2993	30.5571
5.34	1.66602	3.36572	4.98389	8.06885	11.5591	15.9927	24.3169	30.5649
5.44	1.67943	3.37939	4.97803	8.07666	11.5747	15.9976	24.3345	30.5767
5.54	1.66992	3.39111	4.99365	8.08447	11.5688	16.0171	24.3501	30.5923
5.64	1.65824	3.39111	5.00537	8.10205	11.5962	16.0288	24.3638	30.5942
5.74	1.76582	3.40283	5.01709	8.10791	11.6021	16.0444	24.3638	30.5962
5.84	1.71626	3.41064	5.01318	8.11572	11.6099	16.0562	24.3716	30.5962
5.94	1.65039	3.41064	5.02686	8.11572	11.6294	16.064	24.395	30.6079
6.04	1.64055	3.43018	5.03857	8.12744	11.6372	16.0776	24.4067	30.6206
6.14	1.63961	3.43018	5.04443	8.12744	11.6489	16.0894	24.4224	30.6274
6.24	1.65137	3.43018	5.06787	8.14697	11.6606	16.1089	24.4341	30.6509
6.34	1.68912	3.43799	5.07568	8.14893	11.6763	16.1128	24.4419	30.6509
6.44	1.66834	3.43799	5.0874	8.15674	11.6724	16.1187	24.4458	30.6587
6.54	1.66016	3.45361	5.0874	8.16064	11.6899	16.1187	24.4712	30.6587
6.64	1.64844	3.45947	5.0874	8.1665	11.6899	16.1265	24.4653	30.6704
6.74	1.65625	3.47119	5.10303	8.1626	11.7017	16.1499	24.4731	30.6899
6.84	1.66211	3.48291	5.09717	8.17236	11.7017	16.1499	24.4849	30.6899
6.94	1.65039	3.48291	5.09717	8.17432	11.7095	16.1577	24.4927	30.6899
7.04	1.65039	3.49072	5.10889	8.16846	11.7173	16.1694	24.5005	30.6978
7.14	1.64551	3.49072	5.1167	8.16846	11.7134	16.189	24.5278	30.7095
7.24	1.63867	3.49072	5.1167	8.17627	11.7075	16.1968	24.5454	30.7095
7.34	1.64258	3.50244	5.12451	8.18408	11.7192	16.1987	24.5454	30.7212
7.44	1.64844	3.50244	5.12451	8.18213	11.7192	16.1987	24.5532	30.7271
7.54	1.64063	3.50244	5.14014	8.18799	11.731	16.2065	24.5649	30.7505
7.64	1.63325	3.51025	5.15771	8.1958	11.731	16.2183	24.5776	30.7583
7.74	1.63873	3.51025	5.15771	8.1958	11.7388	16.2378	24.5884	30.7505
7.84	1.65672	3.52588	5.16553	8.20752	11.7466	16.2339	24.606	30.7622
7.94	1.69347	3.53174	5.17334	8.20361	11.7446	16.228	24.606	30.7681
8.04	1.65599	3.53955	5.18115	8.20166	11.7505	16.2515	24.6138	30.7681
8.14	1.63477	3.53955	5.17529	8.21924	11.7583	16.2593	24.6138	30.7759
8.24	1.62891	3.53955	5.18311	8.22705	11.7583	16.2671	24.6255	30.7837
8.34	1.63672	3.55127	5.18311	8.22705	11.77	16.2671	24.6372	30.7817
8.44	1.63345	3.55127	5.20654	8.22705	11.7739	16.2788	24.645	30.7993
8.54	1.65091	3.54736	5.20654	8.22705	11.77	16.2866	24.6392	30.8071
8.64	1.65543	3.54736	5.21826	8.23096	11.7935	16.2847	24.647	30.8071
8.74	1.70121	3.55908	5.21826	8.23486	11.8013	16.3101	24.6548	30.8149
8.84	1.62891	3.56299	5.22607	8.24854	11.8013	16.3101	24.6548	30.8091
8.94	1.63672	3.58057	5.23779	8.24854	11.8013	16.3101	24.6704	30.8169
9.04	1.62891	3.56885	5.23779	8.24854	11.7896	16.3101	24.6841	30.8286
9.14	1.61719	3.5708	5.22607	8.23682	11.8013	16.3296	24.6958	30.8364
9.24	1.62891	3.57471	5.24951	8.25244	11.8052	16.3296	24.7036	30.8481
9.34	1.63379	3.58057	5.24951	8.2583	11.8149	16.3257	24.6958	30.8442
9.44	1.64063	3.57666	5.24951	8.2583	11.8091	16.3315	24.7075	30.854
9.54	1.64844	3.5708	5.24951	8.25049	11.8091	16.3394	24.7134	30.8599
9.64	1.64453	3.5708	5.25732	8.2583	11.8091	16.3472	24.7134	30.8599
9.74	1.65223	3.5708	5.26514	8.2583	11.8208	16.3628	24.7251	30.8599
9.84	1.68738	3.5708	5.26318	8.27393	11.8208	16.3687	24.7368	30.8638
9.94	1.65823	3.56689	5.26904	8.26807	11.8325	16.3687	24.7446	30.8813
10.04	1.65439	3.57471	5.27686	8.26807	11.8325	16.3687	24.7446	30.8853
10.14	1.66406	3.56494	5.26514	8.26807	11.8403	16.3687	24.7642	30.8989
10.24	1.65625	3.5708	5.27686	8.26807	11.8403	16.3813	24.7642	30.895
10.34	1.67356	3.57861	5.27686	8.28076	11.856	16.3882	24.7759	30.9009
10.44	1.71346	3.57861	5.27686	8.29248	11.8618	16.4116	24.7759	30.9067
10.54	1.66602	3.59033	5.28857	8.30615	11.8579	16.4116	24.7759	30.9067
10.64	1.67969	3.57471	5.29639	8.29932	11.8521	16.4116	24.7798	30.9224
10.74	1.66211	3.56494	5.29639	8.3042	11.8521	16.4116	24.7935	30.9204
10.84	1.66992	3.58252	5.28467	8.31104	11.8647	16.4116	24.8013	30.9204
10.94	1.67383	3.59033	5.29639	8.31104	11.8716	16.4233	24.8013	30.9243
11.04	1.69141	3.59033	5.29639	8.32275	11.8833	16.4233	24.8286	30.9302
11.14	1.68575	3.58643	5.30029	8.31104	11.8872	16.4312	24.8345	30.938
11.24	1.68945	3.56885	5.30615	8.31104	11.8892	16.4312	24.8228	30.9468
11.34	1.68945	3.58057	5.30615	8.31104	11.8872	16.4312	24.8345	30.9624
11.44	1.70508	3.58447	5.30615	8.31494	11.8931	16.4312	24.8267	30.9673
11.54	1.71094	3.59814	5.30615	8.3208	11.8931	16.4351	24.8481	30.9673
11.64	1.71875	3.59033	5.31787	8.32471	11.8931	16.4487	24.854	30.9673
11.74	1.71484	3.59033	5.30615	8.33057	11.8931	16.4644	24.8618	30.9673
11.84	1.7207	3.59033	5.30615	8.34229	11.9009	16.4741	24.8618	30.9673
11.94	1.72461	3.59033	5.30615	8.33838	11.9009	16.4604	24.8657	30.979
12.04	1.74219	3.59033	5.31787	8.33057	11.9009	16.4761	24.8716	30.979
12.14	1.73047	3.59033	5.31592	8.34619	11.9048	16.4878	24.8716	30.9839
12.24	1.7334	3.59033	5.32764	8.34619	11.9106	16.4839	24.8872	30.9907
12.34	1.72656	3.59033	5.33154	8.34424	11.9106	16.478	24.8931	30.979
12.44	1.76534	3.59033	5.3374	8.33838	11.9185	16.4897	24.9048	30.9907
12.54	1.67578	3.59424	5.32178	8.3501	11.9106	16.4897	24.9126	30.9985
12.64	1.73828	3.6001	5.31592	8.3501	11.9224	16.4819	24.9243	30.9868
12.74	1.75012	3.6001	5.32861	8.34229	11.9282	16.4976	24.9321	30.9907
12.84	1.76172	3.5835	5.33545	8.3501	11.9321	16.4976	24.936	31.0044
12.94	1.75781	3.57666	5.33936	8.3501	11.9302	16.5093	24.9419	30.9985
13.04	1.77057	3.58936	5.33936	8.3501	11.938	16.5093	24.9536	30.9985
13.14	1.79834	3.59619	5.33545	8.3501	11.9321	16.5132	24.9497	30.9985
13.24	1.76914	3.6001	5.32959	8.354	11.9321	16.519	24.9478	31.0005
13.34	1.80034	3.6001	5.32959	8.35986	11.9399	16.519	24.9614	30.9888
13.44	1.79982	3.6001	5.32959	8.35986	11.9399	16.519	24.9614	30.9927
13.54	1.80256	3.58838	5.32959	8.36572	11.9517	16.5151	24.9731	30.9907
13.64	1.78845	3.58838	5.32959	8.36182	11.9517	16.5249	24.9731	30.9907
13.74	1.80859	3.6001	5.32959	8.36377	11.9556	16.5308	24.978	30.9868
13.84	1.82665	3.59229	5.32959	8.36963	11.9614	16.5308	24.9888	30.9829
13.94	1.83013	3.59229	5.31787	8.35791	11.9692	16.5308	24.9946	30.9849
14.04	1.81987	3.6001	5.32178	8.35791	11.9692	16.5347	25.0063	30.979
14.14	1.84456	3.6001	5.32764	8.36182	11.9653	16.5522	25.0063	30.9751
14.24	1.83652	3.58838	5.32764	8.37158	11.9751	16.5522	25.0142	30.9614
14.34	1.84375	3.59229	5.33545	8.37158	11.981	16.5601	25.0259	30.9614
14.44	1.83789	3.59814	5.31982	8.3833	11.981	16.5601	25.022	30.9653
14.54	1.85352	3.60205	5.33154	8.37744	11.981	16.5601	25.0415	30.9634
14.64	1.86719	3.61475	5.3374	8.37744	11.981	16.5601	25.0356	30.9595
14.74	1.86133	3.60889	5.32568	8.37744	11.9927	16.5601	25.0435	30.9634
14.84	1.90321	3.61377	5.32568	8.36963	11.9927	16.5757	25.0435	30.9575
14.94	1.88934	3.60791	5.32959	8.38525	12.0005	16.5815	25.0591	30.9614
15.04	1.88921	3.60791	5.32959	8.37939	12.0005	16.5815	25.0532	30.9595
15.14	1.88477	3.60791	5.32959	8.37939	11.9888	16.5854	25.0493	30.9478
15.24	1.87533	3.61963	5.32568	8.3833	11.9888	16.5952	25.0474	30.9517
15.34	1.87695	3.61182	5.32568	8.38525	11.9888	16.5972	25.0532	30.9399
15.44	1.87643	3.61182	5.3374	8.38721	11.9966	16.6011	25.0649	30.9438
15.54	1.90033	3.60791	5.32959	8.3833	12.0024	16.6069	25.0767	30.9419
15.64	1.89025	3.60791	5.32178	8.39307	12.0024	16.6187	25.0806	30.9292
15.74	1.89648	3.61963	5.32764	8.39893	12.0063	16.6187	25.0864	30.9282
15.84	1.89648	3.61963	5.32373	8.39893	12.0122	16.6187	25.0825	30.9165
15.94	1.91082	3.62354	5.32373	8.39893	12.02	16.6265	25.0942	30.9282
16.04	1.90823	3.62939	5.31982	8.40674	12.0122	16.6265	25.0864	30.9214
16.14	1.92383	3.62549	5.32178	8.39502	12.0181	16.6382	25.0923	30.9204
16.24	1.93359	3.62549	5.32764	8.40674	12.0298	16.6382	25.104	30.9321
16.34	1.92773	3.62158	5.32764	8.39893	12.0298	16.6431	25.104	30.9341
16.44	1.94445	3.63135	5.32764	8.3999	12.0298	16.6538	25.104	30.9243
16.54	1.93789	3.63721	5.31982	8.39307	12.0376	16.6558	25.104	30.9224
16.64	1.95456	3.62939	5.32959	8.39893	12.0298	16.6616	25.1079	30.9243
16.74	1.94486	3.62939	5.32959	8.40283	12.0415	16.6694	25.1294	30.9106
16.84	1.95003	3.6333	5.32568	8.41064	12.0298	16.6733	25.1274	30.9165
16.94	1.96048	3.63916	5.32568	8.41064	12.0347	16.6792	25.1216	30.9165
17.04	1.95923	3.64404	5.32959	8.40283	12.0415	16.687	25.1216	30.9165
17.14	1.96673	3.65381	5.33545	8.4165	12.0415	16.6733	25.1255	30.9204
17.24	1.98707	3.65186	5.32764	8.41064	12.0454	16.6851	25.1431	30.9204
17.34	1.97234	3.65869	5.33154	8.41846	12.0532	16.6987	25.1392	30.9263
17.44	1.95902	3.65088	5.3374	8.41064	12.0493	16.6987	25.1333	30.9302
17.54	1.9668	3.63916	5.32959	8.41455	12.0356	16.6948	25.1333	30.9312
17.64	1.96289	3.6499	5.32178	8.40869	12.0493	16.6968	25.1333	30.938
17.74	1.97266	3.64893	5.32764	8.40869	12.0435	16.6909	25.1372	30.938
17.84	1.97852	3.64893	5.33545	8.40869	12.0513	16.6792	25.1548	30.9282
17.94	1.9707	3.65283	5.33936	8.40479	12.0552	16.6792	25.1548	30.9399
18.04	1.98723	3.65869	5.3335	8.39893	12.0532	16.6909	25.1548	30.9204
18.14	1.99034	3.65869	5.34521	8.40283	12.0591	16.6948	25.1509	30.9204
18.24	1.99805	3.6626	5.34521	8.40674	12.0552	16.7007	25.145	30.9165
18.34	1.99023	3.66846	5.34521	8.4126	12.0415	16.7085	25.1489	30.9204
18.44	2.00195	3.68018	5.34521	8.42041	12.0415	16.7085	25.1626	30.9194
18.54	1.99609	3.68506	5.34521	8.40869	12.0415	16.7085	25.1626	30.9224
18.64	2.01781	3.68018	5.35693	8.4126	12.0415	16.7202	25.1626	30.9282
18.74	2.00856	3.68799	5.34521	8.41846	12.0454	16.7202	25.1626	30.9282
18.84	2.02053	3.68799	5.3501	8.43018	12.0513	16.7163	25.1626	30.9282
18.94	2.01876	3.69971	5.34912	8.41846	12.0552	16.7144	25.1665	30.9165
19.04	2.03345	3.68311	5.34912	8.41064	12.0493	16.7319	25.1724	30.9282
19.14	2.02536	3.68604	5.36084	8.41064	12.0532	16.7241	25.1724	30.9204
19.24	2.03298	3.69971	5.35693	8.41846	12.0591	16.7339	25.1802	30.9165
19.34	2.01987	3.69189	5.35693	8.43408	12.063	16.7319	25.1724	30.9087
19.44	2.04452	3.70361	5.36475	8.42041	12.0669	16.7261	25.1724	30.9146
19.54	2.02978	3.71143	5.37646	8.42236	12.0728	16.7261	25.1724	30.9009
19.64	2.03498	3.71143	5.3667	8.42041	12.061	16.7339	25.1763	30.9067
19.74	2.03789	3.70361	5.37256	8.43018	12.0767	16.7573	25.1821	30.9106
19.84	2.03913	3.71729	5.37842	8.43994	12.0747	16.7495	25.1821	30.9067
19.94	2.03516	3.71143	5.37061	8.42822	12.0728	16.7495	25.1782	30.9038
20.04	2.0332	3.71143	5.37646	8.42822	12.0786	16.7534	25.1685	30.9106
20.14	2.04206	3.71143	5.37256	8.42822	12.0825	16.7593	25.1704	30.9106
20.24	2.04688	3.71533	5.35889	8.42432	12.0806	16.7515	25.1646	30.9087
20.34	2.04297	3.72119	5.36279	8.43408	12.0923	16.769	25.1763	30.9165
20.44	2.04883	3.71729	5.36865	8.45166	12.0845	16.769	25.1821	30.9028
20.54	2.03711	3.71143	5.38037	8.43994	12.0903	16.7729	25.1704	30.9009
20.64	2.03516	3.70654	5.38428	8.44385	12.0903	16.771	25.1792	30.9009
20.74	2.04102	3.69971	5.39014	8.44971	12.0786	16.771	25.1919	30.897
20.84	2.04883	3.71143	5.38232	8.44971	12.0825	16.7632	25.1841	30.9009
20.94	2.05273	3.70361	5.37646	8.45361	12.1001	16.7769	25.2036	30.8892
21.04	2.05859	3.70947	5.38428	8.46729	12.104	16.7769	25.2036	30.8853
21.14	2.05113	3.71729	5.396	8.46729	12.1099	16.769	25.1997	30.8794
21.24	2.06043	3.70947	5.396	8.46045	12.1021	16.769	25.2056	30.8755
21.34	2.05469	3.71338	5.39209	8.46729	12.1021	16.7808	25.2017	30.8735
21.44	2.07227	3.72412	5.39014	8.47119	12.106	16.769	25.1978	30.8638
21.54	2.08024	3.73096	5.38818	8.47119	12.1079	16.769	25.2007	30.8657
21.64	2.07654	3.72607	5.39209	8.47119	12.1079	16.769	25.2134	30.8716
21.74	2.10012	3.72412	5.40186	8.45947	12.1001	16.77	25.229	30.8716
21.84	2.09901	3.72314	5.396	8.46729	12.104	16.7769	25.2271	30.8647
21.94	2.07893	3.72705	5.38818	8.45947	12.1216	16.769	25.231	30.8618
22.04	2.10034	3.73682	5.39404	8.45947	12.1216	16.769	25.2251	30.8677
22.14	2.07813	3.72314	5.39795	8.46338	12.1099	16.769	25.2251	30.8599
22.24	2.07422	3.729	5.41162	8.46924	12.1099	16.7729	25.2368	30.8491
22.34	2.06836	3.729	5.39795	8.45752	12.1138	16.7788	25.229	30.8501
22.44	2.08398	3.72803	5.40186	8.46143	12.1196	16.7788	25.2349	30.8345
22.54	2.10345	3.72705	5.40771	8.46143	12.1079	16.771	25.2349	30.8286
22.64	2.07854	3.72705	5.40771	8.46143	12.1079	16.7671	25.2349	30.8325
22.74	2.09923	3.73193	5.41162	8.4458	12.1079	16.7495	25.2388	30.8384
22.84	2.07813	3.73096	5.4292	8.44385	12.1118	16.7612	25.2329	30.8267
22.94	2.09082	3.73096	5.4292	8.46143	12.1177	16.7671	25.228	30.8267
23.04	2.09766	3.73486	5.41748	8.46729	12.1001	16.7632	25.2212	30.8306
23.14	2.11132	3.74072	5.41748	8.45947	12.104	16.7729	25.2173	30.8228
23.24	2.11987	3.74072	5.41748	8.45166	12.106	16.7788	25.2349	30.8247
23.34	2.10679	3.73291	5.42139	8.45752	12.1001	16.7671	25.2349	30.8228
23.44	2.09766	3.73291	5.43506	8.44971	12.1001	16.7788	25.2231	30.813
23.54	2.10918	3.73291	5.43115	8.45947	12.106	16.7749	25.2349	30.8071
23.64	2.10742	3.74072	5.41748	8.45947	12.0981	16.7808	25.2407	30.811
23.74	2.11028	3.76025	5.41748	8.45947	12.1021	16.7808	25.2446	30.8208
23.84	2.11443	3.74854	5.4292	8.45947	12.1079	16.7769	25.2378	30.8169
23.94	2.12245	3.74854	5.42139	8.45557	12.0923	16.7769	25.2446	30.8091
24.04	2.12876	3.74072	5.42725	8.44775	12.0942	16.77	25.2446	30.8169
24.14	2.10938	3.75244	5.42725	8.45654	12.1001	16.7808	25.2427	30.8032
24.24	2.11328	3.74072	5.43506	8.46924	12.1001	16.7983	25.2544	30.8052
24.34	2.11914	3.74463	5.42334	8.46924	12.0884	16.7905	25.2544	30.8032
24.44	2.12305	3.75049	5.42334	8.47314	12.0962	16.7944	25.2583	30.8013
24.54	2.13477	3.7583	5.41553	8.479	12.0962	16.8003	25.2642	30.814
24.64	2.12109	3.75049	5.41553	8.47119	12.1011	16.7886	25.2603	30.8159
24.74	2.13281	3.73877	5.41553	8.47119	12.1001	16.7925	25.2739	30.8091
24.84	2.13867	3.73877	5.42725	8.4751	12.1118	16.7925	25.27	30.8013
24.94	2.13477	3.72705	5.41943	8.48096	12.1001	16.7925	25.2642	30.8091
25.04	2.12455	3.72705	5.42529	8.48096	12.1001	16.7925	25.2681	30.8091
25.14	2.14258	3.73486	5.42139	8.47705	12.1001	16.7925	25.2778	30.8013
25.24	2.13086	3.74072	5.40771	8.479	12.1001	16.7983	25.2681	30.7974
25.34	2.13086	3.74072	5.41943	8.479	12.104	16.7983	25.2671	30.8091
25.44	2.13867	3.729	5.43018	8.46729	12.104	16.7856	25.27	30.8071
25.54	2.13477	3.729	5.42529	8.4624	12.104	16.7788	25.2563	30.8071
25.64	2.12891	3.73291	5.4292	8.45264	12.0972	16.7788	25.2446	30.8149
25.74	2.13281	3.73877	5.42725	8.45947	12.1118	16.7788	25.2524	30.8091
25.84	2.13477	3.72705	5.42725	8.45947	12.1118	16.7827	25.2505	30.8169
25.94	2.14063	3.73096	5.42725	8.45459	12.1001	16.7886	25.2407	30.8286
26.04	2.14478	3.729	5.43115	8.44482	12.0952	16.7964	25.2544	30.8364
26.14	2.20544	3.729	5.4292	8.44775	12.0806	16.7886	25.2388	30.8481
26.24	2.14453	3.73291	5.4292	8.44775	12.0806	16.8003	25.229	30.8442
26.34	2.14258	3.73877	5.42529	8.45166	12.0962	16.7886	25.2271	30.854
26.44	2.14844	3.72705	5.42529	8.45166	12.0981	16.7886	25.2251	30.8599
26.54	2.15234	3.72705	5.42236	8.44385	12.0923	16.7964	25.2183	30.8599
26.64	2.1582	3.73096	5.43506	8.45752	12.1001	16.7896	25.2329	30.8599
26.74	2.1543	3.73682	5.43896	8.4458	12.0884	16.8081	25.2153	30.8638
26.84	2.17188	3.7417	5.44287	8.44971	12.1001	16.8003	25.2114	30.8813
26.94	2.16797	3.73682	5.44873	8.45361	12.1001	16.8042	25.2095	30.8853
27.04	2.11582	3.74072	5.43701	8.44775	12.1001	16.8101	25.2065	30.8989
27.14	2.14524	3.74463	5.4292	8.45947	12.1079	16.8101	25.2017	30.895
27.24	2.17788	3.74658	5.43311	8.45166	12.1001	16.8179	25.1978	30.9009
27.34	2.14568	3.73291	5.43896	8.45947	12.1118	16.8101	25.2075	30.9067
27.44	2.15534	3.73877	5.43896	8.36963	12.1001	16.8257	25.1938	30.9067
27.54	2.16602	3.75049	5.43506	8.38525	12.1001	16.8198	25.1938	30.9224
27.64	2.17188	3.75049	5.44873	8.37939	12.1118	16.8198	25.1909	30.9204
27.74	2.16016	3.74268	5.45264	8.37939	12.1118	16.8198	25.2036	30.9204
27.84	2.16406	3.73096	5.44678	8.3833	12.1157	16.8198	25.1958	30.9243
27.94	2.14582	3.73877	5.44189	8.38525	12.0122	16.812	25.188	30.9302
28.04	2.16602	3.74365	5.43115	8.38721	12.02	16.8296	25.1782	30.938
28.14	2.16992	3.75049	5.43701	8.3833	12.0122	16.8179	25.1646	30.9468
28.24	2.16797	3.73779	5.43701	8.39307	12.0181	16.8101	25.1665	30.9624
28.34	2.18004	3.73096	5.44189	8.39893	12.0298	16.8101	25.1763	30.9673
28.44	2.18125	3.72314	5.43701	8.39893	12.0298	16.814	25.1743	30.9673
28.54	2.18256	3.74072	5.43701	8.39893	12.0298	16.8159	25.1782	30.9673
28.64	2.16987	3.74072	5.42529	8.40674	12.0376	16.8081	25.1841	30.9673
28.74	2.19876	3.74072	5.43701	8.39502	12.0298	16.8169	25.1772	30.9673
28.84	2.18367	3.73682	5.43311	8.40674	12.0415	16.8296	25.1763	30.979
28.94	2.20017	3.73682	5.43896	8.39893	12.0298	16.8247	25.1763	30.979
29.04	2.18848	3.74072	5.43506	8.3999	12.0347	16.8267	25.1782	30.9839
29.14	2.18945	3.74072	5.43896	8.39307	12.0415	16.8267	25.1802	30.9907
29.24	2.18555	3.74463	5.44873	8.39893	12.0415	16.8276	25.1665	30.979
29.34	2.19531	3.74658	5.43701	8.40283	12.0454	16.8159	25.0063	30.9907
29.44	2.20898	3.73877	5.44092	8.41064	12.0532	16.8315	25.0142	30.9985
29.54	2.20117	3.75049	5.44678	8.41064	12.0493	16.8296	25.0259	30.9868
29.64	2.20508	3.75049	5.44678	8.40283	12.0356	16.8179	25.022	30.9907
29.74	2.21875	3.73877	5.44678	8.4165	12.0493	16.8335	25.0415	31.0044
29.84	2.21289	3.75049	5.3667	8.41064	12.0435	16.8276	25.0356	30.9985
29.94	2.21238	3.75049	5.37256	8.41846	12.0513	16.8198	25.0435	30.9985
30.04	2.20898	3.75049	5.37842	8.41064	12.0552	16.813	25.0435	30.9985
30.14	2.21289	3.71533	5.37061	8.41455	12.0532	16.8198	25.0591	31.0024
30.24	2.21875	3.72119	5.37646	8.40869	12.0591	16.8228	25.0532	31.0083
30.34	2.20703	3.71729	5.37256	8.40869	12.0552	16.813	25.0493	31.0044
30.44	2.21154	3.71143	5.35889	8.40869	12.0415	16.8198	25.0474	30.9868
30.54	2.19987	3.70654	5.36279	8.40479	12.0415	16.8081	25.0532	30.9868
30.64	2.20896	3.69971	5.36865	8.39893	12.0415	16.8198	25.0649	30.979
30.74	2.21177	3.71143	5.38037	8.40283	12.0415	16.8159	25.0767	30.9907
30.84	2.20703	3.70361	5.38428	8.40674	12.0454	16.8179	25.0806	30.9995
30.94	2.21289	3.70947	5.39014	8.4126	12.0513	16.8188	25.0864	31.0122
31.04	2.20765	3.71729	5.38232	8.42041	12.0552	16.8198	25.0825	31.0083
31.14	2.20898	3.70947	5.37646	8.40869	12.0493	16.8198	25.0942	31.0083
31.24	2.22461	3.71338	5.38428	8.4126	12.0532	16.812	25.0864	31.0161
31.34	2.21875	3.72412	5.396	8.41846	12.0591	16.8218	25.0923	31.0278
31.44	2.23556	3.73096	5.396	8.43018	12.063	16.8218	25.104	31.0317
31.54	2.23657	3.72607	5.39209	8.41846	12.0669	16.8179	25.104	31.0317
31.64	2.26712	3.72412	5.39014	8.41064	12.0728	16.8296	25.104	31.02
31.74	2.23009	3.72314	5.38818	8.41064	12.061	16.8296	25.104	31.02
31.84	2.23438	3.72705	5.39209	8.41846	12.0767	16.8179	25.1079	31.0239
31.94	2.24414	3.73682	5.40186	8.43408	12.0747	16.8296	25.1294	31.0337
32.04	2.24219	3.72314	5.396	8.42041	12.0728	16.8218	25.1274	31.0239
32.14	2.24805	3.729	5.38818	8.42236	12.0786	16.8257	25.1216	31.0181
32.24	2.24805	3.729	5.39404	8.42041	12.0825	16.8198	25.1216	31.0181
32.34	2.25195	3.72803	5.39795	8.43018	12.0806	16.812	25.1255	31.022
32.44	2.26953	3.72705	5.41162	8.43994	12.0923	16.8101	25.1431	31.0317
32.54	2.26953	3.72705	5.39795	8.42822	12.0845	16.8179	25.1392	31.0298
32.64	2.25781	3.73193	5.40186	8.42822	12.0903	16.811	25.1333	31.0298
32.74	2.26953	3.73096	5.40771	8.42822	12.0903	16.8101	25.1333	31.0298
32.84	2.25781	3.73096	5.40771	8.42432	12.0786	16.8022	25.1333	31.0298
32.94	2.26172	3.73486	5.41162	8.43408	12.0825	16.8081	25.1372	31.0259
33.04	2.2793	3.74072	5.4292	8.45166	12.1001	16.8042	25.1548	31.0493
33.14	2.27539	3.74072	5.4292	8.43994	12.104	16.7983	25.1548	31.0415
33.24	2.28756	3.73291	5.41748	8.44385	12.1099	16.8022	25.1548	31.0415
33.34	2.28445	3.73291	5.41748	8.44971	12.1021	16.7944	25.1509	31.0415
33.44	2.29013	3.73291	5.41748	8.44971	12.1021	16.8042	25.145	31.0298
33.54	2.28516	3.74072	5.42139	8.45361	12.106	16.7983	25.1489	31.0337
33.64	2.30083	3.76025	5.43506	8.46729	12.1079	16.7944	25.1626	31.0474
33.74	2.29956	3.74854	5.43115	8.46729	12.1079	16.8003	25.1626	31.0474
33.84	2.31567	3.74854	5.41748	8.46045	12.1001	16.8003	25.1626	31.0474
33.94	2.29674	3.74072	5.41748	8.46729	12.104	16.8042	25.1626	31.0474
34.04	2.30664	3.75244	5.4292	8.47119	12.1216	16.814	25.1626	31.0591
34.14	2.30469	3.74072	5.42139	8.47119	12.1216	16.8081	25.1665	31.0513
34.24	2.31055	3.74463	5.42725	8.47119	12.1099	16.813	25.1724	31.0396
34.34	2.29883	3.75049	5.42725	8.45947	12.1099	16.812	25.1724	31.0396
34.44	2.30664	3.7583	5.43506	8.46729	12.1138	16.8003	25.1802	31.0513
34.54	2.31836	3.75049	5.42334	8.45947	12.1196	16.8042	25.1724	31.0571
34.64	2.30664	3.73877	5.42334	8.45947	12.1079	16.7964	25.1724	31.0454
34.74	2.30664	3.73877	5.41553	8.46338	12.1079	16.7974	25.1724	31.0454
34.84	2.31055	3.72705	5.41553	8.46924	12.1079	16.7905	25.1763	31.0454
34.94	2.3125	3.72705	5.41553	8.45752	12.1118	16.7964	25.1821	31.0376
35.04	2.31445	3.73486	5.42725	8.46143	12.1177	16.7886	25.1821	31.0493
35.14	2.32031	3.74072	5.41943	8.46143	12.1001	16.7808	25.1782	31.0376
35.24	2.32031	3.74072	5.42529	8.46143	12.104	16.8022	25.1685	31.0415
35.34	2.31641	3.729	5.42139	8.4458	12.106	16.8003	25.1704	31.0435
35.44	2.31055	3.729	5.40771	8.44385	12.1001	16.7925	25.1646	31.0376
35.54	2.32227	3.73291	5.41943	8.46143	12.1001	16.7983	25.1763	31.0493
35.64	2.32813	3.73877	5.43018	8.46729	12.106	16.8022	25.1821	31.0513
35.74	2.32031	3.72705	5.42529	8.45947	12.0981	16.812	25.1704	31.0571
35.84	2.33008	3.73096	5.4292	8.45166	12.1021	16.8062	25.1792	31.061
35.94	2.33594	3.729	5.42725	8.45752	12.1079	16.8022	25.1919	31.0669
36.04	2.33594	3.729	5.42725	8.44971	12.0923	16.8198	25.1841	31.0669
36.14	2.34766	3.73291	5.42725	8.45947	12.0942	16.8081	25.2036	31.0669
36.24	2.33876	3.73877	5.43115	8.45947	12.1001	16.813	25.2036	31.0708
36.34	2.34087	3.72705	5.4292	8.45947	12.1001	16.8198	25.1997	31.0767
36.44	2.35083	3.72705	5.4292	8.45947	12.0884	16.812	25.2056	31.0688
36.54	2.34089	3.73096	5.42529	8.45557	12.0962	16.8179	25.2017	31.0767
36.64	2.35678	3.73682	5.42529	8.44775	12.0962	16.8218	25.1978	31.0767
36.74	2.34082	3.7417	5.42236	8.45654	12.1011	16.814	25.2007	31.0815
36.84	2.34766	3.73682	5.43506	8.46924	12.1001	16.812	25.2134	31.0767
36.94	2.36783	3.74072	5.43896	8.46924	12.1118	16.8237	25.229	31.0884
37.04	2.37098	3.74463	5.44287	8.47314	12.1001	16.8179	25.2271	31.0884
37.14	2.35567	3.74658	5.44873	8.479	12.1001	16.8218	25.231	31.0884
37.24	2.37256	3.73291	5.43701	8.47119	12.1001	16.8159	25.2251	31.0806
37.34	2.33984	3.73877	5.4292	8.47119	12.1001	16.7886	25.2251	31.0806
37.44	2.39034	3.75049	5.43311	8.4751	12.104	16.7925	25.2368	31.0806
37.54	2.36616	3.75049	5.43896	8.48096	12.104	16.7925	25.229	31.0806
37.64	2.37346	3.74268	5.43896	8.48096	12.104	16.7925	25.2349	31.0806
37.74	2.35645	3.73096	5.43506	8.47705	12.0972	16.7925	25.2349	31.0854
37.84	2.35449	3.73877	5.44873	8.479	12.1118	16.7925	25.2349	31.1001
37.94	2.34766	3.74365	5.45264	8.479	12.1118	16.7983	25.2388	31.1001
38.04	2.33984	3.75049	5.44678	8.46729	12.1001	16.7983	25.2329	31.1001
38.14	2.33496	3.73779	5.44189	8.4624	12.0952	16.7856	25.228	31.0874
38.24	2.31556	3.73096	5.43115	8.45264	12.0806	16.7788	25.2212	31.0864
38.34	2.31634	3.72314	5.43701	8.45947	12.0806	16.7788	25.2173	31.0786
38.44	2.32813	3.74072	5.43701	8.45947	12.0962	16.7788	25.2349	31.0903
38.54	2.33301	3.74072	5.44189	8.45459	12.0981	16.7827	25.2349	31.0903
38.64	2.34598	3.74072	5.43701	8.44482	12.0923	16.7886	25.2231	31.0903
38.74	2.34125	3.73682	5.43701	8.44775	12.1001	16.7964	25.2349	31.0864
38.84	2.32813	3.73682	5.42529	8.44775	12.0884	16.7886	25.2407	31.0864
38.94	2.38932	3.74072	5.43701	8.45166	12.1001	16.8003	25.2446	31.0981
39.04	2.34375	3.74072	5.43311	8.45166	12.1001	16.7886	25.2378	31.0981
39.14	2.35789	3.74463	5.43896	8.44385	12.1001	16.7886	25.2446	31.0903
39.24	2.36542	3.74658	5.43506	8.45752	12.1079	16.7964	25.2446	31.1021
39.34	2.33098	3.73877	5.43896	8.4458	12.1001	16.7896	25.2427	31.0962
39.44	2.38934	3.75049	5.44873	8.44971	12.1118	16.8081	25.2544	31.1079
39.54	2.35091	3.75049	5.43701	8.45361	12.1001	16.8003	25.2544	31.1079
39.64	2.38815	3.73877	5.44092	8.44775	12.1001	16.8042	25.2583	31.1079
39.74	2.37752	3.75049	5.44678	8.45947	12.1118	16.8101	25.2642	31.1157
39.84	2.33789	3.75049	5.44678	8.45166	12.1118	16.8101	25.2603	31.1216
39.94	2.34375	3.75049	5.44678	8.45947	12.1157	16.8179	25.2739	31.1177
40.04	2.36432	3.75439	5.43506	8.45947	12.1216	16.8101	25.2739	31.1177
40.14	2.36501	3.77197	5.45068	8.4751	12.1216	16.8257	25.2856	31.1294
40.24	2.38753	3.76025	5.44873	8.48096	12.1216	16.8198	25.2778	31.1294
40.34	2.3418	3.76025	5.44873	8.46924	12.1216	16.8198	25.2837	31.1255
40.44	2.34961	3.76807	5.44873	8.48096	12.1294	16.8198	25.2837	31.1392
40.54	2.35352	3.76807	5.45459	8.48682	12.1294	16.8198	25.2837	31.1274
40.64	2.34766	3.76025	5.44678	8.48682	12.1177	16.812	25.272	31.1274
40.74	2.35938	3.77197	5.4624	8.49463	12.1294	16.8296	25.2876	31.1274
40.84	2.37256	3.76025	5.45654	8.50049	12.1216	16.8179	25.2935	31.1274
40.94	2.34894	3.76025	5.46045	8.48877	12.1255	16.8101	25.2856	31.1274
41.04	2.34498	3.76025	5.4585	8.49268	12.1313	16.8101	25.2856	31.1235
41.14	2.35156	3.74854	5.44678	8.49854	12.1313	16.814	25.2778	31.1177
41.24	2.35938	3.75635	5.4585	8.48682	12.1274	16.8159	25.2915	31.1255
41.34	2.34766	3.74854	5.45264	8.48682	12.1274	16.8081	25.2915	31.1255
41.44	2.35254	3.75732	5.44971	8.4917	12.1323	16.8169	25.2847	31.1226
41.54	2.37109	3.78174	5.46826	8.49854	12.1509	16.8296	25.3032	31.1411
41.64	2.3584	3.76514	5.45654	8.49365	12.1382	16.8247	25.2905	31.1245
41.74	2.36426	3.76709	5.46143	8.49561	12.144	16.8267	25.2964	31.1304
41.84	2.34668	3.76709	5.45557	8.49561	12.1421	16.8267	25.2788	31.1167
41.94	2.35156	3.75635	5.46045	8.49658	12.145	16.8276	25.2798	31.1216
42.04	2.36683	3.75635	5.45459	8.48486	12.1274	16.8159	25.272	31.1157
42.14	2.35893	3.77197	5.4585	8.50049	12.1431	16.8315	25.2876	31.1274
42.24	2.36294	3.77002	5.4624	8.49854	12.1489	16.8296	25.2935	31.1274
42.34	2.34961	3.77002	5.45654	8.48682	12.1489	16.8179	25.2817	31.1157
42.44	2.36133	3.77002	5.46045	8.49854	12.1528	16.8335	25.2905	31.1235
42.54	2.34955	3.76221	5.46045	8.49072	12.145	16.8276	25.2974	31.1294
42.64	2.35004	3.76807	5.45264	8.48389	12.1509	16.8198	25.2856	31.1294
42.74	2.33496	3.75342	5.45166	8.48389	12.1479	16.813	25.2788	31.1108
42.84	2.35742	3.77686	5.47021	8.50244	12.1646	16.8198	25.2935	31.1216
42.94	2.36621	3.78662	5.46143	8.49756	12.1558	16.8228	25.2905	31.1284
43.04	2.35547	3.77979	5.45068	8.48291	12.1528	16.813	25.2876	31.1157
43.14	2.33789	3.77979	5.45654	8.48877	12.1587	16.8198	25.2817	31.1157
43.24	2.3418	3.76807	5.45654	8.49268	12.1509	16.8081	25.2739	31.1157
43.34	2.35938	3.77588	5.45654	8.51025	12.1606	16.8198	25.2896	31.1196
43.44	2.35938	3.78174	5.45654	8.49854	12.1606	16.8159	25.2954	31.1079
43.54	2.36719	3.78174	5.45654	8.49854	12.1616	16.8179	25.2915	31.1157
43.64	2.36426	3.79248	5.46533	8.50732	12.1733	16.8188	25.3003	31.1128
43.74	2.35938	3.7915	5.46631	8.52002	12.1724	16.8198	25.3052	31.1196
43.84	2.35938	3.79541	5.46631	8.5083	12.1724	16.8198	25.3091	31.1245
43.94	2.36328	3.78955	5.4624	8.5083	12.1646	16.812	25.3032	31.1196
44.04	2.38086	3.80127	5.46826	8.52002	12.1743	16.8218	25.3188	31.1313
44.14	2.37305	3.79736	5.46826	8.51611	12.1743	16.8218	25.3169	31.1313
44.24	2.38113	3.80713	5.47217	8.52588	12.1665	16.8179	25.313	31.1187
44.34	2.38867	3.79736	5.4624	8.51611	12.1724	16.8296	25.3208	31.1138
44.44	2.38281	3.7915	5.46045	8.52197	12.1802	16.8296	25.311	31.1128
44.54	2.40034	3.79736	5.46631	8.52393	12.1763	16.8179	25.3071	31.1079
44.64	2.38764	3.80518	5.48291	8.5415	12.1821	16.8296	25.3247	31.1196
44.74	2.49322	3.81104	5.47803	8.52979	12.1704	16.8218	25.3296	31.1235
44.84	2.38645	3.79932	5.47412	8.52979	12.1743	16.8257	25.3247	31.1216
44.94	2.48135	3.79541	5.47998	8.51807	12.1724	16.8198	25.3247	31.1216
45.04	2.32357	3.80127	5.47217	8.51416	12.1646	16.812	25.3208	31.1255
45.14	2.38745	3.78955	5.47803	8.52002	12.1704	16.8101	25.3267	31.1196
45.24	2.38765	3.80127	5.47803	8.51611	12.1704	16.8179	25.3345	31.1274
45.34	2.35252	3.79932	5.48193	8.5083	12.1587	16.811	25.3267	31.1196
45.44	2.30973	3.8042	5.47607	8.50146	12.1587	16.8101	25.3247	31.1079
45.54	2.39033	3.79932	5.47607	8.5083	12.1548	16.8022	25.313	31.1118
45.64	2.38456	3.80322	5.47217	8.50049	12.1489	16.8081	25.3169	31.1099
45.74	2.41022	3.78955	5.48193	8.48877	12.1489	16.8042	25.3149	31.0981
45.84	2.38672	3.79346	5.47607	8.48486	12.1372	16.7983	25.3032	31.0981
45.94	2.40332	3.79932	5.4917	8.50244	12.1489	16.8022	25.3188	31.0981
46.04	2.40234	3.7915	5.47803	8.49463	12.145	16.7944	25.3169	31.0981
46.14	2.39113	3.78369	5.47803	8.48877	12.1392	16.8042	25.3228	31.0942
46.24	2.39063	3.78955	5.47021	8.48486	12.1431	16.7983	25.3149	31.1001
46.34	2.39453	3.77393	5.47314	8.49072	12.1411	16.7944	25.3188	31.0884
46.44	2.40039	3.78369	5.47998	8.479	12.1411	16.8003	25.313	31.0923
46.54	2.44043	3.79346	5.47998	8.48682	12.1528	16.8003	25.3208	31.1099
46.64	2.40453	3.78174	5.47998	8.49268	12.1411	16.8042	25.3149	31.1021
46.74	2.41211	3.79346	5.48389	8.48877	12.1538	16.814	25.3198	31.0981
46.84	2.40039	3.7915	5.48975	8.49268	12.1567	16.8081	25.3188	31.1021
46.94	2.4043	3.78955	5.47803	8.49072	12.1509	16.813	25.3247	31.1001
47.04	2.39844	3.79443	5.48193	8.479	12.1509	16.812	25.3286	31.0884
47.14	2.39844	3.78955	5.47998	8.48291	12.1548	16.8003	25.3267	31.0884
47.24	2.40234	3.79736	5.47998	8.49268	12.1646	16.8042	25.3267	31.0884
47.34	2.40234	3.80322	5.48389	8.48486	12.1528	16.7964	25.3188	31.0806
47.44	2.39746	3.79053	5.47314	8.49072	12.1519	16.7974	25.3237	31.0757
47.54	2.39844	3.78955	5.47021	8.48682	12.1392	16.7905	25.3267	31.0688
47.64	2.39063	3.77783	5.47607	8.479	12.1431	16.7964	25.3247	31.0747
47.74	2.39648	3.78174	5.46826	8.48291	12.1372	16.7886	25.3306	31.0747
47.84	2.38867	3.78369	5.46631	8.47705	12.1372	16.7808	25.3267	31.0747
47.94	2.4043	3.78955	5.47021	8.48486	12.145	16.8022	25.3325	31.0835
48.04	2.47645	3.79346	5.46826	8.48291	12.1509	16.8003	25.3374	31.0903
48.14	2.44245	3.7876	5.46045	8.49268	12.1431	16.7925	25.3247	31.0903
48.24	2.41533	3.77979	5.46631	8.49854	12.1489	16.7983	25.3286	31.0786
48.34	2.49864	3.77588	5.4585	8.49072	12.1489	16.8022	25.3306	31.0864
48.44	2.42773	3.78369	5.47607	8.5083	12.1489	16.812	25.3384	31.1021
48.54	2.42773	3.77783	5.46436	8.49268	12.1528	16.8062	25.3442	31.1001
48.64	2.42383	3.77393	5.46143	8.49854	12.1509	16.8022	25.3325	31.1001
48.74	2.44141	3.78467	5.47217	8.50244	12.1626	16.8198	25.3403	31.104
48.84	2.42969	3.78369	5.47021	8.50049	12.1509	16.8081	25.3462	31.1099
48.94	2.4375	3.79541	5.47021	8.50049	12.147	16.813	25.3462	31.1099
49.04	2.44141	3.78955	5.47607	8.50635	12.147	16.8198	25.3442	31.0981
49.14	2.43945	3.78174	5.47217	8.49854	12.1392	16.812	25.3364	31.1021
49.24	2.42773	3.77979	5.46631	8.4917	12.144	16.8179	25.3462	31.0962
49.34	2.43945	3.78369	5.48193	8.50635	12.1509	16.8218	25.3442	31.1001
49.44	2.43262	3.78174	5.47217	8.50439	12.1431	16.814	25.3442	31.1001
49.54	2.43164	3.77393	5.47803	8.49854	12.1431	16.812	25.3286	31.0923
49.64	2.43945	3.7915	5.47412	8.51025	12.1431	16.8237	25.3423	31.0981
49.74	2.44336	3.78955	5.47021	8.51221	12.1489	16.8179	25.3306	31.0981
49.84	2.45647	3.78174	5.46436	8.51807	12.1411	16.8218	25.3267	31.0981
49.94	2.4375	3.7876	5.46436	8.51025	12.1333	16.8159	25.3208	31.0903
50.04	2.45767	3.7915	5.47217	8.52002	12.1509	16.8237	25.3247	31.1001
50.14	2.44578	3.78955	5.4624	8.5083	12.1392	16.814	25.314	31.1001
50.24	2.42969	3.77783	5.44873	8.50439	12.1392	16.8042	25.3071	31.0884
50.34	2.4375	3.78271	5.46143	8.51123	12.1509	16.8179	25.3071	31.0884
50.44	2.43359	3.77783	5.45654	8.51807	12.1489	16.8101	25.3052	31.0923
50.54	2.43945	3.77393	5.44092	8.51416	12.1411	16.8081	25.3032	31.0864
50.64	2.43164	3.77588	5.43896	8.51611	12.1431	16.8169	25.2993	31.0786
50.74	2.45677	3.79932	5.45264	8.54346	12.1606	16.8335	25.3267	31.0933
50.84	2.45313	3.79541	5.44678	8.5376	12.1528	16.8394	25.313	31.1001
50.94	2.44727	3.78564	5.44678	8.52979	12.1548	16.8315	25.313	31.0962
51.04	2.44456	3.7915	5.4585	8.52979	12.1489	16.8276	25.3169	31.0864
51.14	2.44864	3.78955	5.46045	8.53564	12.1372	16.8315	25.3149	31.0864
51.24	2.44727	3.7876	5.46631	8.53174	12.1411	16.8257	25.3091	31.0786
51.34	2.45117	3.79932	5.46631	8.5415	12.1509	16.8335	25.313	31.0903
51.44	2.44922	3.7915	5.4585	8.53955	12.1392	16.8276	25.3062	31.0786
51.54	2.46094	3.80518	5.47217	8.54443	12.1558	16.8354	25.3169	31.0903
51.64	2.45313	3.81104	5.46631	8.54346	12.1509	16.8296	25.3091	31.0864
51.74	2.46289	3.80811	5.4751	8.54932	12.147	16.8296	25.3149	31.0962
51.84	2.47534	3.80518	5.46826	8.5376	12.1333	16.8335	25.3032	31.0786
51.94	2.46589	3.79932	5.46045	8.53369	12.1313	16.8276	25.3071	31.0786
52.04	2.44238	3.80322	5.47021	8.53174	12.1353	16.8208	25.3052	31.0708
52.14	2.46094	3.80127	5.46826	8.54932	12.145	16.8394	25.3091	31.0884
52.24	2.46094	3.80127	5.47217	8.55322	12.1509	16.8394	25.3032	31.0884
52.34	2.45313	3.80322	5.46631	8.54736	12.1509	16.8237	25.2954	31.0923
52.44	2.45898	3.80908	5.47021	8.54346	12.1431	16.8335	25.2974	31.0825
52.54	2.4707	3.81299	5.47998	8.55322	12.1528	16.8394	25.3071	31.0845
52.64	2.47461	3.81104	5.48193	8.55127	12.1567	16.8354	25.313	31.0903
52.74	2.48047	3.80322	5.4917	8.54932	12.1509	16.8296	25.3101	31.0903
52.84	2.47266	3.80908	5.49365	8.54639	12.147	16.8179	25.3091	31.0825
52.94	2.46289	3.80225	5.49365	8.53955	12.147	16.8101	25.2993	31.0806
53.04	2.48047	3.81299	5.49756	8.53955	12.1509	16.8198	25.3052	31.0903
53.14	2.46875	3.81104	5.49072	8.53564	12.1431	16.8237	25.2974	31.0786
53.24	2.47266	3.81494	5.48975	8.52979	12.1411	16.8101	25.2993	31.0708
53.34	2.4707	3.80908	5.48193	8.52588	12.1333	16.814	25.3052	31.0708
53.44	2.4668	3.81299	5.48779	8.52783	12.1392	16.8198	25.3052	31.0708
53.54	2.4668	3.82275	5.4917	8.52783	12.1323	16.8179	25.3032	31.061
53.64	2.45898	3.81689	5.47803	8.52002	12.1431	16.8062	25.2954	31.0591
53.74	2.4707	3.82471	5.4917	8.52979	12.1411	16.8149	25.2935	31.0688
53.84	2.46289	3.82275	5.48584	8.52197	12.145	16.8101	25.2856	31.0688
53.94	2.46875	3.82471	5.48193	8.52783	12.1431	16.8022	25.2876	31.0571
54.04	2.47266	3.83057	5.48779	8.53564	12.1528	16.8159	25.2935	31.061
54.14	2.46094	3.82275	5.48389	8.53369	12.145	16.8101	25.2896	31.0649
54.24	2.47266	3.8335	5.48975	8.53955	12.1587	16.814	25.3081	31.0669
54.34	2.47852	3.83252	5.48389	8.53174	12.1548	16.812	25.3071	31.0669
54.44	2.46289	3.83447	5.48096	8.52588	12.1489	16.8022	25.3091	31.0591
54.54	2.46484	3.82861	5.47217	8.51904	12.1489	16.7925	25.2993	31.0435
54.64	2.45117	3.8208	5.4624	8.51221	12.1333	16.7827	25.2896	31.0415
54.74	2.46875	3.8208	5.47217	8.52197	12.1509	16.7886	25.2993	31.0513
54.84	2.4541	3.79346	5.47412	8.50244	12.1274	16.7729	25.2856	31.0278
54.94	2.46094	3.7915	5.48193	8.50439	12.1245	16.772	25.2759	31.02
55.04	2.46484	3.80127	5.48779	8.51025	12.147	16.7944	25.2896	31.0298
55.14	2.4707	3.79346	5.48389	8.51416	12.1411	16.7925	25.2886	31.0181
55.24	2.4668	3.79541	5.48193	8.51221	12.1333	16.7847	25.2876	31.0181
55.34	2.46875	3.80225	5.48877	8.51221	12.145	16.7827	25.2876	31.0181
55.44	2.46484	3.78564	5.48389	8.50244	12.1353	16.7847	25.2896	31.0024
55.54	2.4668	3.79541	5.48193	8.50049	12.1333	16.7749	25.2915	31.0083
55.64	2.46094	3.77393	5.46045	8.48096	12.1138	16.7612	25.2739	30.9937
55.74	2.44922	3.76807	5.4624	8.479	12.1118	16.7632	25.2661	31.0005
55.84	2.46094	3.77588	5.47217	8.49463	12.1118	16.769	25.2798	31.0005
55.94	2.45313	3.77393	5.47803	8.49365	12.1157	16.7651	25.2739	30.9888
56.04	2.45898	3.77588	5.4624	8.49658	12.1099	16.7642	25.27	30.9927
56.14	2.45117	3.77393	5.47217	8.49463	12.106	16.7671	25.2642	30.9907
56.24	2.45508	3.77197	5.4585	8.49658	12.1118	16.7612	25.2681	30.9907
56.34	2.45703	3.77197	5.4585	8.49854	12.1118	16.7612	25.2778	30.9868
56.44	2.45703	3.76709	5.45654	8.48682	12.1138	16.7593	25.2681	30.9829
56.54	2.46094	3.76416	5.46143	8.49463	12.1157	16.7593	25.2671	30.9849
56.64	2.45313	3.76611	5.46436	8.48877	12.1099	16.7437	25.27	30.979
56.74	2.45117	3.76025	5.44678	8.48096	12.1108	16.7378	25.2563	30.9751
56.84	2.43555	3.76416	5.43896	8.46924	12.104	16.728	25.2446	30.9614
56.94	2.45313	3.77393	5.45459	8.47705	12.1079	16.7397	25.2524	30.9614
57.04	2.46787	3.76611	5.44482	8.47119	12.1138	16.7358	25.2505	30.9653
57.14	2.45768	3.75635	5.45459	8.4751	12.1021	16.7339	25.2407	30.9634
57.24	2.44238	3.77393	5.46045	8.47705	12.106	16.7446	25.2544	30.9595
57.34	2.45874	3.76416	5.45068	8.47412	12.1118	16.7397	25.2388	30.9634
57.44	2.44586	3.76318	5.45361	8.46533	12.104	16.7358	25.229	30.9575
57.54	2.44531	3.76611	5.44873	8.47119	12.1021	16.7339	25.2271	30.9614
57.64	2.43945	3.76416	5.44092	8.46338	12.0942	16.7437	25.2251	30.9595
57.74	2.43164	3.76611	5.44287	8.45361	12.1001	16.7339	25.2183	30.9478
57.84	2.44727	3.77197	5.45264	8.46338	12.0962	16.7437	25.2329	30.9517
57.94	2.45687	3.75635	5.45068	8.45557	12.106	16.7495	25.2153	30.9399
58.04	2.43567	3.76611	5.44287	8.45361	12.104	16.7456	25.2114	30.9438
58.14	2.43359	3.75635	5.44482	8.45166	12.0962	16.7437	25.2095	30.9419
58.24	2.41699	3.74951	5.43799	8.43115	12.0854	16.7417	25.2065	30.9292
58.34	2.41406	3.75342	5.44873	8.43018	12.0825	16.7417	25.2017	30.9282
58.44	2.41992	3.75244	5.43994	8.44092	12.0884	16.7397	25.1978	30.9165
58.54	2.43547	3.76611	5.45068	8.45557	12.0933	16.7437	25.2075	30.9282
58.64	2.45559	3.76025	5.44092	8.44971	12.0923	16.7456	25.1938	30.9214
58.74	2.43673	3.74854	5.43896	8.44189	12.0923	16.728	25.1938	30.9204
58.84	2.43679	3.75635	5.44287	8.4458	12.0923	16.7358	25.1909	30.9321
58.94	2.44765	3.76807	5.44678	8.45752	12.1021	16.7437	25.2036	30.9341
59.04	2.45023	3.76416	5.43896	8.45361	12.0903	16.7339	25.1958	30.9243
59.14	2.4541	3.76221	5.43701	8.45166	12.0825	16.7319	25.188	30.9224
59.24	2.45313	3.76416	5.42529	8.4458	12.0786	16.7388	25.1782	30.9243
59.34	2.45117	3.75146	5.41748	8.44287	12.0825	16.7319	25.1646	30.9106
59.44	2.44922	3.75049	5.42041	8.43799	12.0728	16.73	25.1665	30.9165
59.54	2.46484	3.7583	5.43115	8.43408	12.0903	16.7437	25.1763	30.9165
59.64	2.45508	3.77002	5.41748	8.42041	12.0786	16.73	25.1743	30.9165
59.74	2.46094	3.76221	5.43311	8.43604	12.0864	16.7339	25.1782	30.9204
59.84	2.46484	3.76611	5.43115	8.44189	12.0884	16.7476	25.1841	30.9204
59.94	2.45898	3.77393	5.4292	8.44385	12.0933	16.7319	25.1772	30.9263
60.04	2.4707	3.77588	5.43896	8.4458	12.0884	16.7417	25.1763	30.9302
60.14	2.47852	3.77393	5.43115	8.43213	12.0903	16.7417	25.1763	30.9312
60.24	2.4707	3.77197	5.42529	8.43018	12.0825	16.7407	25.1782	30.938
60.34	2.47852	3.771	5.43018	8.43994	12.0923	16.7476	25.1802	30.938
60.44	2.46875	3.77197	5.43506	8.43701	12.0884	16.7339	25.1665	30.9282
60.54	2.48438	3.78564	5.44287	8.45361	12.0962	16.7437	25.1802	30.9399
60.64	2.47461	3.77979	5.43701	8.43604	12.0903	16.7495	25.1626	30.9204
60.74	2.47266	3.77588	5.43311	8.43018	12.0864	16.7339	25.1587	30.9204
60.84	2.47461	3.77002	5.43506	8.43408	12.0845	16.7397	25.1528	30.9165
60.94	2.48438	3.77393	5.43115	8.43213	12.0942	16.7437	25.1577	30.9204
61.04	2.48926	3.77881	5.43701	8.44092	12.0913	16.7368	25.1558	30.9194
61.14	2.49609	3.78271	5.44092	8.43994	12.0864	16.7417	25.1587	30.9224
61.24	2.53255	3.78564	5.45068	8.44971	12.0952	16.7524	25.1685	30.9282
61.34	2.49609	3.77979	5.44873	8.43896	12.0864	16.7515	25.1626	30.9282
61.44	2.49121	3.78369	5.44873	8.43213	12.0845	16.7515	25.1665	30.9282
61.54	2.49805	3.78174	5.43896	8.44189	12.0825	16.7534	25.1528	30.9165
61.64	2.50195	3.79541	5.45264	8.44385	12.0923	16.7632	25.1567	30.9282
61.74	2.49023	3.78955	5.43506	8.43799	12.0806	16.7573	25.1548	30.9204
61.84	2.49805	3.78174	5.43896	8.44189	12.0845	16.7612	25.1558	30.9165
61.94	2.49023	3.78076	5.44189	8.44385	12.0786	16.7515	25.1587	30.9087
62.04	2.49609	3.7915	5.45459	8.46045	12.0786	16.7583	25.1646	30.9146
62.14	2.49023	3.78369	5.44092	8.44971	12.0747	16.7437	25.1489	30.9009
62.24	2.49414	3.78174	5.43115	8.4458	12.0728	16.7456	25.147	30.9067
62.34	2.62354	3.78564	5.44482	8.45947	12.0942	16.7554	25.1489	30.9106
62.44	2.50391	3.78369	5.43896	8.46338	12.105	16.7534	25.1587	30.9067
62.54	2.50977	3.78174	5.44092	8.46143	12.104	16.7397	25.1567	30.9038
62.64	2.51367	3.79541	5.45557	8.4751	12.106	16.7437	25.1675	30.9106
62.74	2.52344	3.80127	5.47217	8.47314	12.1235	16.7534	25.1665	30.9106
62.84	2.5293	3.80322	5.46631	8.47119	12.1177	16.7515	25.1685	30.9087
62.94	2.52539	3.81006	5.47412	8.47021	12.1216	16.7495	25.1743	30.9165
63.04	2.52344	3.79541	5.47217	8.46338	12.1138	16.7495	25.1587	30.9028
63.14	2.52148	3.80518	5.47021	8.46533	12.1118	16.7388	25.1606	30.9009
63.24	2.51465	3.79541	5.47217	8.45557	12.104	16.7554	25.147	30.9009
63.34	2.51367	3.79736	5.46631	8.45752	12.1138	16.7495	25.1528	30.897
63.44	2.52344	3.80518	5.48291	8.46533	12.104	16.7534	25.1489	30.9009
63.54	2.52539	3.80322	5.47412	8.46338	12.1147	16.7437	25.1479	30.8892
63.64	2.52734	3.78955	5.47217	8.44971	12.1099	16.7378	25.147	30.8853
63.74	2.52148	3.79443	5.48193	8.45068	12.104	16.73	25.147	30.8794
63.84	2.53125	3.80127	5.48779	8.46143	12.1099	16.729	25.1567	30.8755
63.94	2.51953	3.78564	5.47998	8.4458	12.1021	16.7261	25.1372	30.8735
64.04	2.51953	3.78369	5.46631	8.43994	12.1021	16.7202	25.1353	30.8638
64.14	2.52344	3.78564	5.47412	8.43604	12.0981	16.7163	25.1392	30.8657
64.24	2.51172	3.7876	5.47314	8.43408	12.0923	16.7065	25.1294	30.8716
64.34	2.51563	3.79346	5.47607	8.45166	12.104	16.7124	25.1479	30.8716
64.44	2.5166	3.7876	5.46729	8.44873	12.1011	16.7134	25.1343	30.8647
64.54	2.50195	3.78369	5.4585	8.44092	12.0923	16.7114	25.1255	30.8618
64.64	2.51953	3.78955	5.47607	8.44385	12.1069	16.7144	25.1313	30.8677
64.74	2.5127	3.80518	5.47217	8.44971	12.106	16.7124	25.1392	30.8599
64.84	2.50781	3.7915	5.47119	8.4458	12.0962	16.7046	25.1333	30.8491
64.94	2.51367	3.7915	5.47021	8.45166	12.0942	16.7026	25.1333	30.8501
65.04	2.50391	3.77783	5.46436	8.43799	12.0845	16.6968	25.1138	30.8345
65.14	2.51367	3.77393	5.47217	8.44189	12.0942	16.7046	25.1226	30.8286
65.24	2.51172	3.77295	5.4624	8.43213	12.0845	16.7026	25.1196	30.8325
65.34	2.51172	3.77197	5.47998	8.44189	12.1021	16.7007	25.1255	30.8384
65.44	2.50586	3.77002	5.47412	8.4292	12.0884	16.688	25.1118	30.8267
65.54	2.49219	3.76221	5.47119	8.41846	12.0806	16.6812	25.1157	30.8267
65.64	2.50977	3.76416	5.47803	8.41846	12.0942	16.6831	25.1177	30.8306
65.74	2.50195	3.75439	5.48193	8.42236	12.0884	16.6851	25.1079	30.8228
65.84	2.67345	3.74072	5.47607	8.42041	12.0815	16.6831	25.0942	30.8247
65.94	2.45775	3.74072	5.47607	8.42041	12.0825	16.6812	25.0952	30.8228
66.04	2.49414	3.73975	5.46826	8.41846	12.0884	16.6753	25.0942	30.813
66.14	2.49219	3.74854	5.47803	8.42236	12.0962	16.6724	25.0903	30.8071
66.24	2.49805	3.74463	5.47021	8.4292	12.0864	16.6753	25.0923	30.811
66.34	2.50684	3.74658	5.47217	8.43017	12.1079	16.6733	25.1001	30.8208
66.44	2.50977	3.75244	5.47119	8.43799	12.1138	16.6733	25.106	30.8169
66.54	2.50586	3.75049	5.47803	8.43018	12.1001	16.6753	25.104	30.8091
66.64	2.50781	3.75439	5.47412	8.43408	12.1167	16.6733	25.1011	30.8169
66.74	2.50586	3.74561	5.47607	8.43604	12.1079	16.6753	25.1001	30.8032
66.84	2.50781	3.74463	5.47607	8.43018	12.1099	16.6772	25.106	30.8052
66.94	2.51563	3.74658	5.48389	8.43506	12.1177	16.6782	25.0981	30.8032
67.04	2.51367	3.74463	5.47021	8.43408	12.1118	16.687	25.1001	30.8013
67.14	2.51953	3.7583	5.48096	8.44385	12.1157	16.6812	25.0981	30.814
67.24	2.51855	3.76904	5.48682	8.44873	12.1167	16.6782	25.103	30.8159
67.34	2.5293	3.76416	5.49365	8.44385	12.1138	16.6772	25.1099	30.8091
67.44	2.52148	3.75146	5.48389	8.44189	12.1118	16.6812	25.0972	30.8013
67.54	2.52246	3.75244	5.48975	8.44189	12.1118	16.6812	25.0981	30.8091
67.64	2.5293	3.76221	5.48779	8.43994	12.1226	16.6802	25.104	30.8091
67.74	2.51563	3.75049	5.47998	8.43213	12.1118	16.6733	25.1001	30.8013
67.84	2.5293	3.7583	5.48682	8.43896	12.1118	16.6714	25.0942	30.7974
67.94	2.5293	3.75439	5.48389	8.44385	12.1157	16.6851	25.0981	30.8091
68.04	2.5332	3.75635	5.47803	8.45752	12.106	16.687	25.0923	30.8052
68.14	2.53516	3.76904	5.48584	8.45361	12.1157	16.6831	25.0962	30.8032
68.24	2.52539	3.76221	5.47803	8.45166	12.1021	16.6694	25.0825	30.8052
68.34	2.53125	3.76221	5.47021	8.45557	12.1138	16.6743	25.0874	30.8032
68.44	2.54102	3.76025	5.47998	8.45947	12.1196	16.6909	25.0942	30.8052
68.54	2.5293	3.74463	5.4624	8.44385	12.1118	16.6792	25.0786	30.7876
68.64	2.5293	3.74268	5.45361	8.42725	12.104	16.6636	25.0806	30.7798
68.74	2.52539	3.74561	5.46436	8.44775	12.1187	16.6655	25.0786	30.7798
68.84	2.52637	3.74756	5.44971	8.44092	12.1011	16.6548	25.0757	30.771
68.94	2.52051	3.75244	5.44482	8.43213	12.104	16.6528	25.0669	30.7661
69.04	2.51563	3.73877	5.44482	8.42627	12.0981	16.6479	25.062	30.7583
69.14	2.52539	3.73877	5.44092	8.42236	12.106	16.6479	25.0591	30.7583
69.24	2.53125	3.75049	5.45068	8.43701	12.1118	16.6636	25.0767	30.7661
69.34	2.52539	3.74854	5.43799	8.43408	12.0981	16.6499	25.063	30.7505
69.44	2.51953	3.74951	5.44873	8.42041	12.1021	16.6597	25.063	30.7495
69.54	2.51172	3.75049	5.43701	8.42822	12.0903	16.644	25.0591	30.7427
69.64	2.50781	3.74658	5.43701	8.42822	12.0874	16.6509	25.061	30.7446
69.74	2.51172	3.74658	5.42139	8.42041	12.0806	16.6421	25.0454	30.731
69.84	2.52539	3.76221	5.42432	8.42236	12.0845	16.6479	25.0601	30.7485
69.94	2.51953	3.76416	5.42139	8.42432	12.0786	16.6519	25.0591	30.729
70.04	2.51563	3.771	5.43115	8.41846	12.0981	16.646	25.0649	30.729
70.14	2.50781	3.76221	5.42529	8.41553	12.0942	16.6421	25.0669	30.7173
70.24	2.52344	3.77588	5.44092	8.42041	12.1001	16.6567	25.0649	30.7134
70.34	2.51367	3.77002	5.43115	8.4126	12.0806	16.6499	25.0571	30.7153
70.44	2.5127	3.76611	5.43408	8.41064	12.0854	16.6421	25.0747	30.7056
70.54	2.51367	3.76416	5.44092	8.42236	12.0923	16.6343	25.0669	30.6997
70.64	2.51563	3.76318	5.43115	8.4165	12.0845	16.6362	25.0581	30.6919
70.74	2.52148	3.77002	5.42529	8.42529	12.0747	16.644	25.0571	30.6978
70.84	2.51367	3.78564	5.44092	8.43213	12.0923	16.6431	25.0552	30.6899
70.94	2.50586	3.77588	5.43896	8.4165	12.0884	16.6362	25.0513	30.6821
71.04	2.51855	3.77295	5.43115	8.41748	12.0894	16.6333	25.0522	30.6733
71.14	2.50586	3.77002	5.42529	8.4126	12.0688	16.6226	25.0513	30.6548
71.24	2.50977	3.76904	5.4292	8.42236	12.0688	16.6284	25.063	30.6587
71.34	2.51367	3.77002	5.42529	8.4126	12.061	16.6167	25.0483	30.647
71.44	2.50781	3.76221	5.42139	8.41162	12.0532	16.6245	25.0513	30.6392
71.54	2.50879	3.77197	5.4165	8.41846	12.0591	16.6157	25.063	30.6313
71.64	2.50195	3.76611	5.40576	8.40674	12.0522	16.6167	25.0474	30.6304
71.74	2.50781	3.77881	5.40576	8.41846	12.0708	16.6206	25.0571	30.6255
71.84	2.48633	3.77197	5.39795	8.39893	12.063	16.6011	25.0435	30.6196
71.94	2.49609	3.77197	5.39795	8.40674	12.0669	16.6089	25.0405	30.6196
72.04	2.50034	3.76807	5.40967	8.40088	12.061	16.6089	25.0435	30.6157
72.14	2.49445	3.76025	5.39697	8.3999	12.0493	16.5903	25.0278	30.5981
72.24	2.47688	3.75244	5.38232	8.38916	12.0454	16.5835	25.0142	30.5942
72.34	2.46447	3.75537	5.38428	8.39307	12.0513	16.5815	25.022	30.5962
72.44	2.48767	3.7583	5.38623	8.37744	12.0366	16.5815	25.0083	30.5825
72.54	2.56868	3.75635	5.39014	8.3833	12.0435	16.5815	25.0181	30.5942
72.64	2.4789	3.74658	5.38037	8.37744	12.0454	16.5835	25.0132	30.5884
72.74	2.49121	3.76123	5.39014	8.38916	12.0503	16.5806	25.0171	30.5796
72.84	2.4834	3.75244	5.37451	8.37354	12.0454	16.5728	25.0122	30.5669
72.94	2.49436	3.74658	5.38623	8.36768	12.0396	16.5796	25.0122	30.563
73.04	2.47266	3.74268	5.37451	8.35596	12.0317	16.5757	24.9966	30.561
73.14	2.49414	3.75732	5.38232	8.37158	12.0337	16.5835	25.0103	30.5669
73.24	2.46487	3.75439	5.36865	8.36182	12.0327	16.5815	25.0024	30.5591
73.34	2.48438	3.74463	5.36377	8.36377	12.0317	16.5757	25.0034	30.5513
73.44	2.48633	3.75049	5.37646	8.35889	12.0278	16.5874	25.0005	30.5532
73.54	2.49023	3.74854	5.37256	8.34814	12.0317	16.5884	24.9927	30.5435
73.64	2.48456	3.74463	5.37061	8.34424	12.0239	16.5737	24.9888	30.5347
73.74	2.48568	3.73193	5.36865	8.34229	12.022	16.5718	24.9946	30.5376
73.84	2.48242	3.73291	5.36084	8.34229	12.0298	16.5679	24.9907	30.5278
73.94	2.49219	3.72705	5.36377	8.33252	12.022	16.5718	24.9878	30.5239
74.04	2.46894	3.73096	5.36865	8.34619	12.0278	16.5698	24.9907	30.5259
74.14	2.49316	3.72705	5.37256	8.34033	12.022	16.5737	24.9966	30.5278
74.24	2.50034	3.72412	5.3667	8.32764	12.021	16.5571	24.9946	30.52
74.34	2.47876	3.73877	5.36279	8.34033	12.0142	16.5698	24.9946	30.52
74.44	2.48047	3.7468	5.35303	8.33252	12.0024	16.562	24.9868	30.5122
74.54	2.49219	3.73877	5.35889	8.3208	12.0024	16.562	24.9868	30.5083
74.64	2.48926	3.72998	5.35693	8.31006	11.9995	16.5513	24.9731	30.5073
74.74	2.48457	3.73096	5.34521	8.32275	12.0024	16.5522	24.9771	30.5181
74.84	2.48438	3.73389	5.35303	8.31396	12.0005	16.5435	24.9673	30.5024
74.94	2.49023	3.74463	5.36865	8.3208	12.0005	16.5425	24.9653	30.5161
75.04	2.49219	3.76416	5.37061	8.31885	12.0103	16.5444	24.9634	30.5161
75.14	2.49023	3.75439	5.36182	8.30713	11.9946	16.5425	24.9595	30.5083
75.24	2.50098	3.75244	5.36084	8.30322	12.0015	16.5522	24.9751	30.5083
75.34	2.49414	3.73584	5.35693	8.29346	11.9868	16.5425	24.9722	30.5083
75.44	2.49609	3.74268	5.36475	8.29932	11.9771	16.5366	24.9731	30.4927
75.54	2.49414	3.73291	5.35303	8.28858	11.979	16.5337	24.9575	30.4907
75.64	2.48438	3.72314	5.35693	8.28955	11.979	16.5327	24.9517	30.4849
75.74	2.48633	3.73291	5.35303	8.28564	11.9751	16.5347	24.9595	30.4839
75.84	2.48047	3.71631	5.34033	8.27979	11.9731	16.521	24.9497	30.4751
75.94	2.48047	3.70752	5.3374	8.26807	11.9536	16.5132	24.9487	30.4614
76.04	2.48047	3.71338	5.34912	8.27979	11.9487	16.5229	24.9438	30.4692
76.14	2.48438	3.71533	5.35498	8.27588	11.9575	16.5259	24.9399	30.4692
76.24	2.47852	3.70947	5.35889	8.26904	11.9517	16.5171	24.9341	30.4575
76.34	2.47852	3.72119	5.35205	8.27393	11.9438	16.5229	24.9419	30.4478
76.44	2.46777	3.7124	5.34717	8.26025	11.938	16.4976	24.9419	30.4399
76.54	2.46875	3.70752	5.33545	8.25635	11.9341	16.4858	24.9263	30.4399
76.64	2.47656	3.71924	5.34326	8.26807	11.936	16.5054	24.9282	30.4438
76.74	2.48633	3.71924	5.34521	8.27197	11.9341	16.4849	24.939	30.4419
76.84	2.49609	3.72803	5.35791	8.28662	11.9478	16.4995	24.9458	30.4458
76.94	2.50586	3.73096	5.37451	8.28955	11.9546	16.5073	24.9497	30.4595
77.04	2.51074	3.72607	5.37158	8.28467	11.937	16.5024	24.9429	30.4468
77.14	2.49805	3.71729	5.36084	8.27783	11.9341	16.4878	24.9263	30.4341
77.24	2.50586	3.71826	5.3667	8.27393	11.936	16.4888	24.9282	30.4321
77.34	2.50781	3.72314	5.37842	8.28467	11.9419	16.4937	24.9351	30.438
77.44	2.49609	3.72119	5.36572	8.27783	11.9399	16.4878	24.9224	30.4263
77.54	2.50488	3.72705	5.37842	8.27783	11.936	16.4878	24.9185	30.4429
77.64	2.50391	3.73877	5.37451	8.28564	11.9341	16.4722	24.9243	30.4419
77.74	2.50977	3.74365	5.39014	8.2876	11.9409	16.4819	24.9282	30.4341
77.84	2.51367	3.74658	5.39209	8.2876	11.9458	16.4849	24.938	30.4243
77.94	2.51953	3.74854	5.38721	8.28369	11.9399	16.48	24.9292	30.4302
78.04	2.51563	3.74463	5.39209	8.28662	11.9438	16.4644	24.9282	30.4224
78.14	2.51367	3.73877	5.38232	8.28369	11.9458	16.4546	24.9185	30.4204
78.24	2.51563	3.73877	5.38037	8.29346	11.9399	16.4604	24.9165	30.4165
78.34	2.51172	3.73584	5.36279	8.29541	11.9321	16.4556	24.9263	30.4204
78.44	2.51367	3.74072	5.36768	8.29932	11.939	16.4604	24.9243	30.4263
78.54	2.50488	3.729	5.35693	8.28467	11.9243	16.4565	24.9204	30.4087
78.64	2.52344	3.73291	5.36084	8.2876	11.9341	16.4565	24.9321	30.4126
78.74	2.52344	3.729	5.35693	8.28564	11.9341	16.4624	24.9272	30.4087
78.84	2.52148	3.73779	5.36475	8.27588	11.9243	16.4448	24.9224	30.4009
78.94	2.52148	3.74268	5.37354	8.29541	11.9341	16.4556	24.9419	30.4106
79.04	2.52539	3.74658	5.37256	8.30225	11.9341	16.4546	24.9478	30.3989
79.14	2.51855	3.7417	5.36182	8.29248	11.9194	16.4399	24.937	30.3872
79.24	2.52148	3.74268	5.3667	8.29736	11.9224	16.4272	24.939	30.4028
79.34	2.52344	3.74951	5.35889	8.29346	11.9292	16.4312	24.9419	30.4009
79.44	2.51758	3.7583	5.354	8.2915	11.9263	16.4136	24.938	30.3931
79.54	2.51855	3.7583	5.37061	8.28955	11.9282	16.4077	24.936	30.395
79.64	2.51172	3.74658	5.36084	8.28076	11.9126	16.397	24.9341	30.3813
79.74	2.52148	3.76611	5.35107	8.28369	11.9263	16.4058	24.9409	30.3833
79.84	2.56574	3.76318	5.34131	8.27393	11.9302	16.3979	24.9458	30.3853
79.94	2.52148	3.76611	5.35205	8.27979	11.9312	16.4019	24.9458	30.3794
80.04	2.53125	3.77002	5.35693	8.27783	11.9419	16.4116	24.9438	30.3735
80.14	2.52344	3.7583	5.34521	8.26611	11.9302	16.4067	24.9399	30.3638
80.24	2.5293	3.77881	5.35303	8.28662	11.9458	16.4155	24.9478	30.3696
80.34	2.52148	3.77197	5.34326	8.27393	11.9399	16.4019	24.9458	30.3696
80.44	2.51758	3.76807	5.34521	8.26807	11.9282	16.3979	24.9341	30.354
80.54	2.51367	3.75635	5.33447	8.25244	11.9243	16.3979	24.9194	30.3403
80.64	2.52441	3.76807	5.33154	8.2583	11.9351	16.4058	24.9341	30.355
80.74	2.53125	3.76807	5.3335	8.25928	11.9263	16.3921	24.938	30.3501
80.84	2.53125	3.78076	5.33154	8.26807	11.9321	16.3989	24.936	30.3462
80.94	2.53516	3.77783	5.3374	8.26807	11.936	16.3999	24.9497	30.3442
81.04	2.53711	3.78174	5.3374	8.26807	11.9341	16.4077	24.9517	30.3384
81.14	2.54492	3.7876	5.33447	8.27588	11.9438	16.4038	24.9487	30.3501
81.24	2.53418	3.78369	5.32666	8.26123	11.9409	16.4009	24.939	30.3296
81.34	2.53516	3.78564	5.3374	8.26221	11.9487	16.3921	24.9595	30.3286
81.44	2.54102	3.78369	5.34131	8.27295	11.9536	16.395	24.9575	30.3325
81.54	2.53906	3.78174	5.31982	8.26416	11.9517	16.3999	24.9517	30.3228
81.64	2.54395	3.78369	5.32275	8.26611	11.9595	16.4077	24.9517	30.3247
81.74	2.54297	3.78564	5.3335	8.26416	11.9712	16.4116	24.9683	30.3228
81.84	2.56055	3.79053	5.3374	8.28369	11.9849	16.4214	24.9634	30.3247
81.94	2.54492	3.77979	5.3335	8.2749	11.9712	16.4019	24.9517	30.3228
82.04	2.54297	3.78369	5.33936	8.27393	11.9683	16.4009	24.9634	30.3208
82.14	2.54492	3.78564	5.34131	8.27197	11.9692	16.4038	24.9595	30.3188
82.24	2.53906	3.77197	5.33252	8.26221	11.981	16.3901	24.9458	30.3081
82.34	2.54297	3.77783	5.33545	8.26807	11.9692	16.3862	24.9458	30.3091
82.44	2.5332	3.75537	5.34326	8.26514	11.9614	16.3745	24.937	30.3013
82.54	2.53906	3.77197	5.34717	8.27002	11.9712	16.3784	24.936	30.3071
82.64	2.53125	3.76025	5.33545	8.2583	11.9634	16.3784	24.9243	30.2896
82.74	2.53223	3.75635	5.33936	8.27002	11.9624	16.3833	24.936	30.3013
82.84	2.54102	3.75928	5.34033	8.26221	11.9556	16.3882	24.9282	30.3013
82.94	2.52539	3.75635	5.33545	8.25635	11.9536	16.3882	24.9224	30.2993
83.04	2.53125	3.75439	5.35107	8.26025	11.9673	16.4038	24.9351	30.2915
83.14	2.52246	3.73975	5.33447	8.24463	11.9526	16.394	24.9155	30.2866
83.24	2.52148	3.73486	5.33154	8.25439	11.9517	16.4038	24.9185	30.2798
83.34	2.51953	3.72705	5.33643	8.25049	11.938	16.394	24.9009	30.2739
83.44	2.51953	3.72803	5.34521	8.25244	11.9458	16.3921	24.9126	30.272
83.54	2.50781	3.72119	5.3374	8.25537	11.9331	16.3784	24.9009	30.271
83.64	2.51172	3.71729	5.3335	8.25439	11.9438	16.3745	24.8911	30.2681
83.74	2.51758	3.72119	5.34131	8.26221	11.9497	16.3794	24.896	30.2759
83.84	2.51855	3.70557	5.33545	8.26026	11.9458	16.3608	24.8696	30.2505
83.94	2.51172	3.68018	5.33252	8.24463	11.9321	16.3452	24.856	30.2349
84.04	2.51172	3.67334	5.33545	8.24365	11.9321	16.3433	24.856	30.2329
84.14	2.52539	3.68018	5.34326	8.2583	11.939	16.3452	24.8618	30.2505
84.24	2.51563	3.67236	5.32959	8.25049	11.9399	16.3315	24.854	30.2427
84.34	2.51758	3.67822	5.34326	8.25049	11.9478	16.3335	24.8501	30.2524
84.44	2.51953	3.67822	5.34229	8.2583	11.9419	16.3325	24.853	30.2485
84.54	2.51855	3.67041	5.35205	8.25342	11.9331	16.3345	24.8491	30.2476
84.64	2.50977	3.6665	5.3374	8.23975	11.9126	16.3237	24.8345	30.229
84.74	2.50293	3.66455	5.3335	8.23682	11.9233	16.3218	24.8384	30.2251
84.84	2.50586	3.66455	5.33057	8.24072	11.9224	16.3247	24.8423	30.229
84.94	2.50781	3.6665	5.34131	8.229	11.9185	16.3198	24.8306	30.2212
85.04	2.51563	3.66748	5.34326	8.2251	11.9302	16.3159	24.8315	30.231
85.14	2.52148	3.66455	5.34131	8.24561	11.9341	16.3237	24.8325	30.2368
85.24	2.52148	3.65869	5.33545	8.24072	11.9302	16.3179	24.8188	30.228
85.34	2.52539	3.65869	5.33545	8.24072	11.9263	16.3306	24.8208	30.2329
85.44	2.51953	3.6626	5.33643	8.24854	11.9282	16.3354	24.8188	30.229
85.54	2.50781	3.66162	5.31787	8.22119	11.9097	16.3218	24.8101	30.2173
85.64	2.52441	3.65674	5.31787	8.23975	11.9067	16.3354	24.8208	30.2212
85.74	2.51563	3.65869	5.31396	8.23682	11.897	16.3296	24.811	30.2134
85.84	2.52051	3.66162	5.31104	8.23389	11.8979	16.3364	24.8159	30.2144
85.94	2.50781	3.65576	5.29346	8.23486	11.8813	16.3247	24.8091	30.2114
86.04	2.51172	3.66846	5.31396	8.24267	11.895	16.3374	24.8169	30.2173
86.14	2.50977	3.66455	5.31006	8.229	11.8931	16.3296	24.8032	30.2095
86.24	2.50586	3.6626	5.30811	8.22217	11.8833	16.3218	24.7964	30.2017
86.34	2.50977	3.66846	5.31104	8.2251	11.8745	16.3198	24.7993	30.188
86.44	2.51367	3.646	5.30225	8.21143	11.8735	16.3013	24.7974	30.1763
86.54	2.5	3.63916	5.29248	8.20166	11.8716	16.2925	24.7759	30.1646
86.64	2.50098	3.63525	5.29443	8.20361	11.8638	16.2905	24.7788	30.1509
86.74	2.50586	3.64893	5.29639	8.21436	11.8638	16.2983	24.7778	30.1587
86.84	2.5	3.65283	5.28467	8.20557	11.8501	16.2905	24.7642	30.1479
86.94	2.50781	3.66357	5.27783	8.20752	11.8628	16.2837	24.7759	30.145
87.04	2.50391	3.65869	5.2749	8.1958	11.8657	16.2827	24.7603	30.1353
87.14	2.50977	3.6665	5.28271	8.19971	11.8638	16.2808	24.7642	30.1411
87.24	2.52051	3.68311	5.27588	8.20361	11.8706	16.2837	24.7681	30.1401
87.34	2.51172	3.67725	5.26318	8.20557	11.8579	16.2886	24.77	30.1431
87.44	2.51855	3.68213	5.26416	8.19971	11.854	16.2847	24.7759	30.1411
87.54	2.51953	3.68408	5.24951	8.20947	11.8481	16.2935	24.7739	30.1274
87.64	2.51563	3.69482	5.25537	8.20947	11.8599	16.2964	24.7739	30.1392
87.74	2.52148	3.70947	5.26318	8.20947	11.8638	16.2944	24.7739	30.1392
87.84	2.51953	3.69775	5.25635	8.20264	11.8394	16.2769	24.7671	30.1235
87.94	2.52344	3.69385	5.24561	8.19775	11.8247	16.2769	24.7622	30.1099
88.04	2.52148	3.69189	5.25342	8.20166	11.8345	16.2856	24.7583	30.104
88.14	2.51074	3.67627	5.23975	8.18604	11.8208	16.2769	24.7485	30.0913
88.24	2.51172	3.67139	5.23975	8.18408	11.8208	16.271	24.7427	30.0962
88.34	2.50781	3.6665	5.22998	8.18311	11.813	16.2554	24.728	30.0747
88.44	2.52637	3.67334	5.23193	8.18115	11.8101	16.2583	24.73	30.0757
88.54	2.51172	3.67432	5.23389	8.17627	11.8022	16.2544	24.7271	30.0728
88.64	2.51758	3.68311	5.22998	8.18018	11.7935	16.2476	24.7173	30.063
88.74	2.50977	3.67822	5.22803	8.17822	11.7915	16.2554	24.7153	30.0571
88.84	2.51367	3.65869	5.21729	8.16748	11.7876	16.2339	24.7222	30.0532
88.94	2.51953	3.67041	5.23193	8.17236	11.7915	16.2437	24.7192	30.0552
89.04	2.51172	3.67139	5.22607	8.16846	11.7876	16.2339	24.7212	30.0337
89.14	2.50879	3.66846	5.2417	8.16846	11.7935	16.2329	24.7075	30.0356
89.24	2.51758	3.68018	5.24854	8.16846	11.7964	16.2358	24.7134	30.0337
89.34	2.51172	3.66455	5.2417	8.16455	11.7915	16.2261	24.7065	30.0317
89.44	2.52344	3.6665	5.23584	8.16357	11.7837	16.2241	24.7036	30.0278
89.54	2.5293	3.67139	5.24365	8.17432	11.7974	16.2222	24.7114	30.0278
89.64	2.5293	3.66064	5.23389	8.16455	11.7954	16.2065	24.7017	30.02
89.74	2.53711	3.67236	5.229	8.1626	11.7896	16.2192	24.7017	30.0171
89.84	2.54102	3.67822	5.23584	8.16455	11.7974	16.2202	24.7026	30.0259
89.94	2.5293	3.67432	5.23096	8.15479	11.7964	16.2153	24.6948	30.0151
90.04	2.51367	3.66846	5.22412	8.15674	11.7788	16.2046	24.6821	29.9888
90.14	2.51172	3.66455	5.21729	8.15283	11.7798	16.1909	24.6626	29.9771
90.24	2.51172	3.6665	5.21436	8.15088	11.7759	16.1938	24.6548	29.9771
90.34	2.51758	3.66357	5.22217	8.15283	11.7798	16.2026	24.6577	29.9771
90.44	2.51367	3.65869	5.2124	8.15186	11.772	16.1929	24.6411	29.9731
90.54	2.51563	3.6665	5.20264	8.15478	11.77	16.1909	24.6489	29.9751
90.64	2.51367	3.65674	5.20557	8.15283	11.7788	16.1948	24.6509	29.9575
90.74	2.52344	3.66455	5.22607	8.15869	11.7954	16.2026	24.6626	29.9653
90.84	2.53027	3.66357	5.22607	8.15869	11.7896	16.2017	24.6519	29.9556
90.94	2.53125	3.67822	5.23389	8.1626	11.7935	16.2007	24.6489	29.9556
91.04	2.53906	3.67822	5.22803	8.1499	11.7876	16.1929	24.647	29.9458
91.14	2.52734	3.67432	5.23096	8.15479	11.7915	16.1948	24.6489	29.9458
91.24	2.51367	3.66455	5.22217	8.1333	11.7769	16.1978	24.6392	29.9282
91.34	2.53125	3.67529	5.23193	8.15478	11.7837	16.2104	24.6577	29.9409
91.44	2.53516	3.65479	5.22998	8.14502	11.7798	16.1987	24.6528	29.9341
91.54	2.54004	3.65576	5.22314	8.15478	11.7827	16.2056	24.6597	29.939
91.64	2.54297	3.66064	5.229	8.14502	11.7817	16.2144	24.6567	29.9321
91.74	2.53711	3.67139	5.22021	8.15283	11.7798	16.2075	24.6431	29.9263
91.84	2.5293	3.67822	5.22607	8.15478	11.7798	16.2085	24.6401	29.9302
91.94	2.53027	3.67041	5.22607	8.15283	11.7729	16.2046	24.6274	29.9185
92.04	2.51953	3.6665	5.22217	8.15576	11.7778	16.2026	24.6196	29.9224
92.14	2.53906	3.67822	5.23096	8.16455	11.7856	16.2163	24.6274	29.9321
92.24	2.53516	3.67529	5.22217	8.1626	11.7798	16.2134	24.6177	29.9302
92.34	2.52148	3.67432	5.22412	8.16064	11.7759	16.2124	24.6196	29.9263
92.44	2.53125	3.67236	5.22021	8.1626	11.7915	16.2144	24.6284	29.9194
92.54	2.53516	3.67822	5.23779	8.16943	11.7886	16.2202	24.6196	29.9204
92.64	2.54102	3.68311	5.24268	8.18213	11.8013	16.2241	24.6255	29.9204
92.74	2.53711	3.68213	5.2417	8.17627	11.7935	16.2271	24.6216	29.9165
92.84	2.52344	3.69385	5.23975	8.18604	11.7935	16.2261	24.6118	29.9106
92.94	2.54199	3.69971	5.24951	8.18994	11.7954	16.23	24.6167	29.9106
93.04	2.53516	3.68896	5.23779	8.1792	11.7974	16.2222	24.606	29.895
93.14	2.52441	3.69287	5.22998	8.18311	11.7876	16.228	24.6089	29.896
93.24	2.52539	3.68213	5.24365	8.18408	11.7993	16.228	24.606	29.8989
93.34	2.52344	3.68408	5.23975	8.18213	11.7915	16.2241	24.604	29.8872
93.44	2.53711	3.69385	5.24951	8.19287	11.7915	16.23	24.5972	29.895
93.54	2.54102	3.68506	5.25635	8.18408	11.7954	16.2378	24.6118	29.8931
93.64	2.5293	3.68408	5.26123	8.18994	11.7935	16.231	24.606	29.8872
93.74	2.52148	3.67822	5.25537	8.1665	11.7915	16.2222	24.6001	29.8833
93.84	2.53613	3.69385	5.26709	8.18603	11.7983	16.228	24.6079	29.8892
93.94	2.54297	3.69189	5.26709	8.18018	11.8032	16.2397	24.606	29.8862
94.04	2.54102	3.69482	5.26416	8.17432	11.813	16.2319	24.6089	29.8911
94.14	2.5293	3.67822	5.26514	8.16943	11.7974	16.2212	24.6001	29.8833
94.24	2.5293	3.68213	5.26514	8.17432	11.8091	16.2241	24.5981	29.8735
94.34	2.52148	3.68408	5.26123	8.17627	11.8022	16.2222	24.604	29.8599
94.44	2.5293	3.67529	5.25635	8.17432	11.7915	16.2183	24.5845	29.8481
94.54	2.52441	3.67725	5.26025	8.15967	11.7983	16.2212	24.5845	29.8472
94.64	2.52637	3.68799	5.26514	8.17334	11.7974	16.2153	24.5903	29.8501
94.74	2.53906	3.67236	5.26123	8.16455	11.7896	16.2124	24.5825	29.8442
94.84	2.53125	3.67529	5.26025	8.17432	11.7866	16.2104	24.5669	29.8384
94.94	2.52734	3.67432	5.24951	8.16064	11.7856	16.2026	24.5659	29.8228
95.04	2.52344	3.67236	5.23975	8.15186	11.7642	16.1929	24.5532	29.8091
95.14	2.5293	3.6665	5.2417	8.15088	11.7622	16.1919	24.5454	29.8101
95.24	2.52148	3.65381	5.22021	8.13525	11.7505	16.1772	24.5298	29.7954
95.34	2.51855	3.65283	5.21924	8.1333	11.7427	16.1675	24.5239	29.7778
95.44	2.51172	3.65479	5.22217	8.13135	11.7524	16.1636	24.52	29.7817
95.54	2.51074	3.64404	5.20361	8.11475	11.7319	16.1489	24.5181	29.7651
95.64	2.50195	3.64111	5.20068	8.11279	11.7241	16.145	24.5122	29.7622
95.74	2.50781	3.64404	5.20557	8.11182	11.729	16.1499	24.5122	29.7603
95.84	2.50391	3.63525	5.20654	8.10205	11.7134	16.1343	24.4966	29.7446
95.94	2.50977	3.63721	5.19482	8.104	11.7153	16.1362	24.4985	29.731
96.04	2.49902	3.62354	5.19678	8.09814	11.7144	16.1343	24.4976	29.7271
96.14	2.49609	3.61377	5.17432	8.0874	11.7095	16.1255	24.4888	29.7271
96.24	2.48633	3.61279	5.16748	8.08057	11.7017	16.1226	24.479	29.7075
96.34	2.48828	3.61963	5.16748	8.07666	11.7056	16.1284	24.4849	29.7046
96.44	2.5	3.62354	5.17529	8.07471	11.7036	16.1284	24.4849	29.7036
96.54	2.48828	3.60205	5.17139	8.05713	11.6948	16.1089	24.4624	29.6899
96.64	2.5	3.62061	5.17432	8.05811	11.6978	16.1099	24.4556	29.6821
96.74	2.49902	3.6167	5.16455	8.05029	11.6909	16.0903	24.439	29.6694
96.84	2.49902	3.62158	5.16943	8.0415	11.6782	16.0776	24.436	29.6763
96.94	2.5	3.61182	5.17139	8.04346	11.6743	16.0737	24.438	29.6802
97.04	2.49609	3.60693	5.1499	8.0376	11.6646	16.0679	24.4292	29.6685
97.14	2.49414	3.61182	5.16064	8.04248	11.6626	16.0806	24.4165	29.6528
97.24	2.48047	3.60205	5.14014	8.02197	11.6577	16.0679	24.4067	29.6353
97.34	2.49414	3.60791	5.14209	8.02783	11.6548	16.0679	24.397	29.6392
97.44	2.5	3.6167	5.14404	8.03564	11.6567	16.0718	24.3989	29.6392
97.54	2.5	3.61572	5.14307	8.04248	11.6509	16.064	24.394	29.6392
97.64	2.49316	3.61377	5.13037	8.02979	11.6431	16.0542	24.3677	29.6274
97.74	2.51172	3.604	5.12842	8.04541	11.6528	16.0532	24.3696	29.6313
97.84	2.49902	3.60107	5.11963	8.04248	11.6401	16.0415	24.3667	29.6226
97.94	2.50195	3.60693	5.12451	8.03662	11.6323	16.0308	24.3599	29.6011
98.04	2.5	3.604	5.11768	8.03369	11.6313	16.0327	24.3569	29.6157
98.14	2.50781	3.60205	5.11475	8.04736	11.6235	16.0347	24.356	29.6021
98.24	2.48828	3.59619	5.11084	8.03564	11.6099	16.02	24.3462	29.5962
98.34	2.49219	3.60107	5.11279	8.03174	11.6021	16.019	24.3442	29.604
98.44	2.49805	3.59814	5.10693	8.02979	11.6021	16.0151	24.3403	29.6021
98.54	2.4873	3.59033	5.10205	8.02881	11.5923	16.0112	24.3325	29.5923
98.64	2.49609	3.59229	5.11084	8.01416	11.5991	16.0015	24.3296	29.5903
98.74	2.50586	3.59814	5.11279	8.02002	11.6118	16.0161	24.3247	29.5903
98.84	2.50391	3.59912	5.09912	8.02783	11.6118	16.0034	24.3364	29.5864
98.94	2.49023	3.58838	5.09033	8.01221	11.6001	16.0015	24.3267	29.5786
99.04	2.49414	3.6001	5.10107	8.01514	11.6001	15.9897	24.3218	29.5708
99.14	2.49219	3.59229	5.0874	8.00635	11.5923	15.9937	24.313	29.5591
99.24	2.47949	3.58057	5.07471	7.99561	11.5796	15.9761	24.3081	29.5464
99.34	2.47852	3.57275	5.07471	7.99268	11.5835	15.9702	24.3013	29.5366
99.44	2.47949	3.57471	5.06396	7.99561	11.5825	15.9722	24.3101	29.5376
99.54	2.48047	3.57275	5.06201	7.98682	11.5786	15.9702	24.2974	29.5278
99.64	2.48047	3.57959	5.07373	7.98682	11.5786	15.9771	24.2993	29.5278
99.74	2.46875	3.57275	5.06689	7.98291	11.5786	15.9702	24.2896	29.52
99.84	2.46875	3.57471	5.05615	8.00049	11.5747	15.9702	24.2954	29.52
99.94	2.47656	3.57275	5.05225	8.01318	11.5815	15.9741	24.2886	29.52
100.04	2.46289	3.56689	5.0542	8.0083	11.5669	15.9644	24.2876	29.5239
100.14	2.47266	3.56396	5.05518	8.01611	11.5728	15.9556	24.2896	29.5298
100.24	2.47266	3.56689	5.04248	8.00635	11.5649	15.9585	24.2915	29.522
100.34	2.45508	3.56299	5.03662	8.01514	11.5513	15.9546	24.2876	29.5161
100.44	2.4541	3.56885	5.05615	8.00635	11.5591	15.9448	24.3022	29.5142
100.54	2.45215	3.56104	5.05127	8.01514	11.5503	15.939	24.2983	29.5034
100.64	2.45117	3.55713	5.05322	8.01611	11.5542	15.9429	24.2954	29.5015
100.74	2.44922	3.56494	5.04639	8.02002	11.5493	15.9331	24.2974	29.5044
100.84	2.45313	3.55127	5.05029	8.01318	11.5376	15.9312	24.2915	29.4829
100.94	2.45508	3.5542	5.05225	8.01221	11.5454	15.9331	24.2769	29.481
101.04	2.42969	3.5376	5.03174	8.00244	11.5317	15.9126	24.2642	29.4653
101.14	2.43359	3.54932	5.03857	8.00439	11.5356	15.9194	24.2642	29.4634
101.24	2.44043	3.55322	5.05029	8.00244	11.5454	15.9272	24.2681	29.4692
101.34	2.44141	3.54443	5.04443	8.00537	11.5327	15.9351	24.27	29.4575
101.44	2.44531	3.54346	5.03955	8.00439	11.5298	15.9341	24.2769	29.4478
101.54	2.44336	3.5415	5.03467	7.99463	11.5181	15.9292	24.2642	29.4282
101.64	2.44043	3.5542	5.0415	7.99561	11.521	15.9204	24.2632	29.4312
101.74	2.45117	3.55615	5.04248	7.99268	11.5161	15.9155	24.2583	29.4185
101.84	2.45703	3.56494	5.05029	8.00146	11.5327	15.9243	24.2593	29.4282
101.94	2.45313	3.55908	5.0415	7.99658	11.5278	15.9194	24.2505	29.4165
102.04	2.45605	3.55127	5.04834	8.00439	11.5396	15.9077	24.2466	29.4165
102.14	2.45313	3.55811	5.04639	8.02393	11.5356	15.9077	24.2603	29.4165
102.24	2.46289	3.56299	5.05811	8.01123	11.5415	15.9038	24.2612	29.4097
102.34	2.45898	3.55518	5.05029	8.01221	11.5337	15.9067	24.2642	29.4067
102.44	2.43945	3.5415	5.0415	8.00244	11.521	15.9038	24.2368	29.3892
102.54	2.43164	3.53564	5.03271	7.99658	11.5063	15.8979	24.231	29.3813
102.64	2.44141	3.53271	5.03857	7.99268	11.5083	15.9058	24.231	29.3755
102.74	2.43359	3.52588	5.05029	7.9917	11.4907	15.9009	24.2212	29.3696
102.84	2.41992	3.51025	5.02979	7.97901	11.4829	15.8804	24.2065	29.354
102.94	2.41699	3.51025	5.03662	7.98291	11.4966	15.8804	24.2134	29.3442
103.04	2.41895	3.51416	5.03955	7.98779	11.4946	15.8677	24.2163	29.3413
103.14	2.41406	3.51611	5.04053	7.99561	11.4927	15.8667	24.2212	29.3423
103.24	2.41992	3.50439	5.03564	7.98877	11.479	15.8638	24.2183	29.3286
103.34	2.41602	3.51025	5.04053	7.98096	11.4712	15.8511	24.2017	29.3208
103.44	2.41016	3.50732	5.03662	7.97705	11.479	15.8433	24.1919	29.313
103.54	2.39844	3.49268	5.02881	7.97315	11.4712	15.8335	24.1724	29.3032
103.64	2.39453	3.49854	5.04736	7.98779	11.4683	15.8472	24.1724	29.2944
103.74	2.40039	3.50244	5.04053	7.98877	11.4692	15.8481	24.1733	29.2935
103.84	2.40137	3.50439	5.04248	7.98877	11.4771	15.8452	24.1587	29.2915
103.94	2.40234	3.49561	5.03271	7.99658	11.4751	15.8433	24.1567	29.2837
104.04	2.40039	3.49658	5.0415	7.99365	11.4731	15.8335	24.1431	29.2778
104.14	2.39941	3.50342	5.03174	7.97998	11.4712	15.8228	24.1382	29.2808
104.24	2.39453	3.49756	5.021	7.96729	11.4595	15.8169	24.1274	29.2681
104.34	2.4082	3.50244	5.03467	7.98291	11.479	15.8296	24.1382	29.2681
104.44	2.41992	3.5083	5.04639	7.98877	11.479	15.8296	24.145	29.272
104.54	2.41602	3.50049	5.03955	7.98584	11.4751	15.8257	24.1294	29.2544
104.64	2.41016	3.48486	5.03662	7.98486	11.4731	15.8237	24.1313	29.2524
104.74	2.4248	3.49365	5.04053	7.99463	11.48	15.8228	24.1401	29.2593
104.84	2.43164	3.49658	5.04248	7.99658	11.4888	15.8218	24.1313	29.2485
104.94	2.43359	3.49268	5.04346	7.99756	11.4849	15.8276	24.1392	29.2407
105.04	2.43945	3.49463	5.05225	8.00635	11.4829	15.8198	24.1372	29.2388
105.14	2.43555	3.48486	5.04248	7.99268	11.4595	15.8042	24.1274	29.2271
105.24	2.4375	3.47607	5.04443	7.98291	11.4673	15.8101	24.1265	29.2173
105.34	2.44141	3.48486	5.05322	7.99267	11.4722	15.813	24.1294	29.2056
105.44	2.43066	3.48682	5.05615	7.98291	11.4692	15.8159	24.1274	29.2036
105.54	2.44141	3.49463	5.05225	7.98193	11.4731	15.8354	24.1294	29.2095
105.64	2.42871	3.47705	5.0415	7.97217	11.4644	15.8169	24.1187	29.1929
105.74	2.44336	3.49658	5.06201	7.98877	11.4731	15.8364	24.1274	29.2017
105.84	2.44141	3.49658	5.06299	7.99561	11.4712	15.8335	24.1187	29.1919
105.94	2.44336	3.50537	5.06396	8.00049	11.4741	15.8354	24.1235	29.2095
106.04	2.44141	3.48877	5.06006	7.98877	11.4771	15.8296	24.1118	29.1978
106.14	2.42188	3.49268	5.0542	7.98877	11.479	15.8218	24.1118	29.1821
106.24	2.42871	3.50244	5.05908	7.99268	11.4829	15.8159	24.1118	29.189
106.34	2.42188	3.49756	5.05029	7.99561	11.481	15.8013	24.0854	29.1782
106.44	2.43164	3.49072	5.04443	8.00049	11.479	15.8042	24.0845	29.1782
106.54	2.42383	3.479	5.04443	7.98877	11.4761	15.8062	24.0728	29.1704
106.64	2.43359	3.48291	5.04932	7.98877	11.4751	15.8062	24.0767	29.1665
106.74	2.43555	3.48486	5.03662	7.97314	11.4692	15.814	24.0747	29.1665
106.84	2.43359	3.4917	5.03662	7.97998	11.4692	15.8208	24.0757	29.1606
106.94	2.43164	3.48877	5.03271	7.97705	11.4731	15.814	24.0688	29.1528
107.04	2.42773	3.48877	5.02686	7.96338	11.4614	15.7983	24.061	29.1333
107.14	2.4209	3.48486	5.02393	7.96143	11.4546	15.7944	24.0688	29.1313
107.24	2.4248	3.4751	5.01416	7.9292	11.4312	15.7837	24.0542	29.1069
107.34	2.42188	3.47705	5.01123	7.92529	11.4341	15.7856	24.0503	29.1118
107.44	2.41992	3.47314	4.98975	7.91846	11.4321	15.7788	24.0474	29.1021
107.54	2.41992	3.4751	4.9917	7.91064	11.4263	15.7827	24.0493	29.1001
107.64	2.4043	3.47021	4.98291	7.89893	11.4126	15.7769	24.0435	29.0806
107.74	2.41016	3.4751	4.99756	7.90674	11.4233	15.7847	24.0405	29.0806
107.84	2.4209	3.49854	5.01123	7.91064	11.4224	15.7896	24.0571	29.0825
107.94	2.41797	3.50244	4.99756	7.89209	11.4146	15.771	24.0474	29.0728
108.04	2.42578	3.50537	5.00439	7.89502	11.4243	15.7886	24.0571	29.0718
108.14	2.41992	3.50049	5.00146	7.88525	11.4146	15.7729	24.0474	29.0669
108.24	2.42383	3.49658	5.00342	7.87158	11.4126	15.7827	24.0347	29.0688
108.34	2.41211	3.49463	4.98975	7.85986	11.3979	15.7515	24.02	29.0513
108.44	2.4043	3.49756	4.98584	7.86475	11.3853	15.7485	24.022	29.0435
108.54	2.42578	3.50537	4.98193	7.86279	11.394	15.7563	24.021	29.0562
108.64	2.42383	3.51025	4.98389	7.86572	11.397	15.7612	24.0181	29.0415
108.74	2.41797	3.51221	4.97998	7.8501	11.3892	15.7476	24.0229	29.0474
108.84	2.42578	3.51514	4.98584	7.86767	11.397	15.7485	24.0122	29.0396
108.94	2.4082	3.50635	4.98291	7.85303	11.3901	15.7339	24.0083	29.0278
109.04	2.4082	3.49268	4.97803	7.84815	11.3833	15.7319	23.9946	29.0356
109.14	2.41211	3.49854	4.96631	7.84814	11.3892	15.7339	23.9966	29.0396
109.24	2.42188	3.50635	4.97803	7.85205	11.397	15.7212	23.9956	29.0356
109.34	2.42383	3.50342	4.97314	7.86279	11.3931	15.7202	23.9946	29.0356
109.44	2.41895	3.49463	4.95264	7.854	11.3921	15.7046	23.979	29.0142
109.54	2.41602	3.50049	4.9585	7.85596	11.3931	15.7104	23.9927	29.0132
109.64	2.42969	3.50439	4.97412	7.84229	11.3931	15.7144	23.9927	29.0161
109.74	2.40918	3.49463	4.97021	7.83154	11.3706	15.6997	23.9888	28.9976
109.84	2.41602	3.49658	4.97217	7.8374	11.3735	15.6958	23.9946	29.0044
109.94	2.41992	3.48877	4.96631	7.83447	11.3638	15.6929	23.9868	28.9868
110.04	2.42773	3.50439	4.98193	7.84424	11.3706	15.7026	23.9966	28.9888
110.14	2.42871	3.50342	4.98096	7.84229	11.3716	15.7007	24.0024	28.9731
110.24	2.43359	3.50635	4.98779	7.85693	11.3735	15.6958	23.9917	28.979
110.34	2.43164	3.50244	4.97998	7.8501	11.3755	15.689	23.9849	28.9595
110.44	2.43164	3.50439	4.98193	7.84619	11.3853	15.6851	23.981	28.9595
110.54	2.43945	3.50732	4.98096	7.84424	11.3687	15.6831	23.9751	28.9556
110.64	2.43555	3.50439	4.97217	7.83838	11.3657	15.6626	23.9595	28.938
110.74	2.44922	3.51807	4.97412	7.84717	11.3716	15.6694	23.9741	28.938
110.84	2.44238	3.50732	4.96631	7.84815	11.3599	15.6577	23.9634	28.9302
110.94	2.45215	3.51123	4.97412	7.85498	11.3706	15.6646	23.9663	28.9292
111.04	2.44727	3.50244	4.96826	7.85205	11.3628	15.6616	23.9653	28.9175
111.14	2.43945	3.49268	4.96631	7.85498	11.3657	15.6528	23.9595	28.9146
111.24	2.44727	3.49072	4.97803	7.86572	11.3833	15.6519	23.9624	28.9048
111.34	2.44336	3.49756	4.97705	7.87744	11.3853	15.6538	23.9595	28.8989
111.44	2.46484	3.51025	4.97412	7.88525	11.3872	15.6558	23.9497	28.8911
111.54	2.45898	3.51416	4.97217	7.88428	11.3892	15.6421	23.9438	28.8794
111.64	2.45898	3.50928	4.96631	7.89111	11.3901	15.6489	23.9321	28.8833
111.74	2.45996	3.51416	4.97119	7.89502	11.3911	15.6421	23.9478	28.8853
111.84	2.46875	3.52002	4.97021	7.90283	11.395	15.6636	23.9507	28.8833
111.94	2.47266	3.50439	4.97217	7.89404	11.3813	15.6665	23.9419	28.8813
112.04	2.46777	3.50244	4.95361	7.89209	11.3843	15.6646	23.9312	28.8765
112.14	2.47852	3.5083	4.94971	7.88135	11.3696	15.6499	23.9263	28.8638
112.24	2.4668	3.50049	4.94873	7.87939	11.3628	15.6538	23.9243	28.854
112.34	2.4707	3.52197	4.9585	7.88623	11.3657	15.6655	23.939	28.8579
112.44	2.48145	3.53662	4.96045	7.89502	11.3677	15.6743	23.9419	28.8511
112.54	2.48242	3.52783	4.97119	7.89307	11.3696	15.6733	23.9438	28.8481
112.64	2.49609	3.54736	4.98193	7.88721	11.3657	15.6675	23.9438	28.856
112.74	2.48633	3.53271	4.96826	7.88037	11.353	15.6567	23.9321	28.8462
112.84	2.48047	3.52588	4.96143	7.88525	11.3501	15.6519	23.9077	28.8403
112.94	2.4834	3.51514	4.95166	7.87061	11.3413	15.645	23.9058	28.8237
113.04	2.49316	3.51611	4.95264	7.87354	11.3481	15.646	23.9009	28.8247
113.14	2.5	3.5249	4.95654	7.87842	11.3481	15.6499	23.9087	28.8325
113.24	2.49219	3.5083	4.93311	7.87939	11.3442	15.6353	23.8911	28.8228
113.34	2.50195	3.52002	4.94189	7.89111	11.354	15.6479	23.8999	28.8218
113.44	2.49414	3.51221	4.91748	7.8833	11.3491	15.6519	23.895	28.8149
113.54	2.48828	3.50732	4.90967	7.87744	11.3384	15.6343	23.8833	28.8013
113.64	2.5	3.52393	4.93896	7.89404	11.3579	15.6431	23.895	28.8188
113.74	2.49219	3.51807	4.92627	7.88135	11.3423	15.646	23.8794	28.8032
113.84	2.49023	3.51416	4.92334	7.87549	11.3442	15.6538	23.8882	28.8052
113.94	2.4873	3.51318	4.92529	7.87744	11.3384	15.6401	23.8833	28.7993
114.04	2.47266	3.50439	4.92529	7.86182	11.3237	15.6353	23.8599	28.7915
114.14	2.48242	3.50244	4.91846	7.86475	11.3267	15.644	23.8638	28.7817
114.24	2.47852	3.51025	4.92334	7.85596	11.3286	15.646	23.8599	28.77
114.34	2.48535	3.51221	4.93018	7.86279	11.3315	15.6538	23.8677	28.7788
114.44	2.49023	3.51416	4.93115	7.86475	11.3345	15.6558	23.8657	28.77
114.54	2.49023	3.51611	4.9292	7.85596	11.3325	15.646	23.8618	28.7778
114.64	2.48926	3.51221	4.92041	7.85205	11.3198	15.6343	23.8462	28.7671
114.74	2.49414	3.50635	4.92725	7.84619	11.3208	15.6421	23.8521	28.7759
114.84	2.5	3.50342	4.91943	7.8501	11.3208	15.6411	23.8647	28.7739
114.94	2.5	3.50635	4.92139	7.84912	11.3208	15.6362	23.8579	28.772
115.04	2.48047	3.50439	4.9126	7.83447	11.3052	15.6226	23.8481	28.7603
115.14	2.46875	3.50244	4.91162	7.82471	11.3071	15.6128	23.8462	28.7524
115.24	2.45703	3.49756	4.90576	7.8208	11.2915	15.604	23.8413	28.731
115.34	2.46094	3.50635	4.91846	7.82373	11.3062	15.5952	23.8462	28.7407
115.44	2.45605	3.50342	4.91064	7.82178	11.3003	15.5884	23.8218	28.7358
115.54	2.45996	3.50049	4.91162	7.82275	11.2993	15.5757	23.8208	28.7388
115.64	2.45703	3.49561	4.91357	7.82861	11.2954	15.5952	23.8286	28.7271
115.74	2.46289	3.49854	4.90381	7.8374	11.3013	15.5942	23.8315	28.7319
115.84	2.45703	3.49463	4.90088	7.82275	11.2915	15.5913	23.8286	28.7271
115.94	2.44922	3.47314	4.89209	7.81299	11.2905	15.5854	23.8032	28.7153
116.04	2.44531	3.4751	4.88232	7.81494	11.2954	15.5854	23.7993	28.7095
116.14	2.45117	3.47803	4.88818	7.80518	11.2935	15.5845	23.8013	28.7017
116.24	2.45703	3.4751	4.88721	7.80225	11.2837	15.5776	23.7983	28.6958
116.34	2.4541	3.47705	4.88818	7.80517	11.2935	15.5776	23.8052	28.6938
116.44	2.44922	3.47803	4.88428	7.78369	11.2964	15.5737	23.7974	28.688
116.54	2.44727	3.48682	4.88232	7.78564	11.2954	15.5767	23.7993	28.6919
116.64	2.45898	3.49072	4.89111	7.79443	11.2935	15.5854	23.8081	28.6978
116.74	2.4502	3.47412	4.88135	7.77295	11.2847	15.563	23.7983	28.6782
116.84	2.44922	3.4751	4.88623	7.77393	11.2817	15.5522	23.7993	28.6782
116.94	2.4375	3.47412	4.88623	7.78369	11.2739	15.5581	23.7974	28.6685
117.04	2.43359	3.45752	4.87451	7.76709	11.272	15.5356	23.7925	28.6646
117.14	2.44043	3.46533	4.8833	7.77588	11.2749	15.5444	23.7935	28.6704
117.24	2.44531	3.45557	4.87061	7.80127	11.2739	15.5581	23.8013	28.6587
117.34	2.45117	3.46436	4.87256	7.81103	11.2798	15.562	23.8091	28.6587
117.44	2.44336	3.46338	4.87061	7.7876	11.2642	15.5571	23.8071	28.6626
117.54	2.45703	3.47705	4.88135	7.77685	11.2739	15.562	23.8062	28.6528
117.64	2.46484	3.46924	4.87646	7.78955	11.2837	15.5796	23.8169	28.6665
117.74	2.45898	3.44287	4.88037	7.78564	11.2944	15.5835	23.8188	28.6665
117.84	2.45117	3.43408	4.87451	7.76807	11.2778	15.5786	23.814	28.6528
117.94	2.43555	3.43604	4.87549	7.76904	11.2642	15.5757	23.8032	28.644
118.04	2.42969	3.43311	4.85986	7.76123	11.2612	15.5767	23.7788	28.6187
118.14	2.43848	3.44385	4.84814	7.74561	11.2612	15.5688	23.7651	28.6187
118.24	2.43848	3.47021	4.8501	7.76514	11.2632	15.5532	23.7681	28.6304
118.34	2.43945	3.46533	4.8335	7.76709	11.2476	15.5269	23.7739	28.6411
118.44	2.44336	3.46338	4.80811	7.77979	11.2524	15.4897	23.7817	28.6255
118.54	2.45313	3.46533	4.80908	7.77979	11.2778	15.4546	23.7681	28.6235
118.64	2.47852	3.46826	4.82373	7.77588	11.27	15.4458	23.7427	28.6216
118.74	2.49121	3.45752	4.83154	7.76807	11.2505	15.4351	23.731	28.6196
118.84	2.49023	3.43408	4.85205	7.75537	11.2456	15.4272	23.7153	28.6021
118.94	2.47461	3.43604	4.83936	7.75049	11.2329	15.4243	23.7104	28.5923
119.04	2.46094	3.41943	4.80811	7.72315	11.2134	15.3999	23.686	28.561
119.14	2.49609	3.4126	4.83936	7.71143	11.2134	15.4155	23.7095	28.562
119.24	2.49316	3.39502	4.84912	7.69385	11.2271	15.4077	23.7075	28.522
119.34	2.49902	3.43115	4.87061	7.66748	11.2456	15.4272	23.6772	28.5542
119.44	2.45703	3.46533	4.86475	7.64111	11.2485	15.4741	23.7144	28.5552
119.54	2.40039	3.45654	4.80811	7.80127	11.2944	15.4565	23.7153	28.5825
119.64	2.3457	3.18604	4.52588	6.76221	11.2231	15.4468	23.5742	28.2407
119.74	2.39551	3.47656	4.98584	8.38672	11.2144	15.3652	23.5112	28.7026
119.84	2.32861	3.23242	4.6875	7.91272	11.042	15.4307	23.6094	28.4663
119.94	2.33887	2.52979	4.72607	5.36377	10.7056	14.9316	22.0317	24.4907
120.04	2.01416	-0.38623	3.00342	2.84935	7.9043	10.2881	14.2808	16.0381
120.14	1.3252	1.94336	0.779785	5.104	5.24854	7.31348	12.2285	12.1699
120.24	1.74756	2.52686	2.80664	3.60107	5.15918	6.98145	10.3037	8.47168
120.34	1.56592	1.82471	2.18506	2.58253	3.93799	5.51953	8.71582	6.88916
120.44	1.38379	1.41943	1.48486	2.31934	3.18945	4.86768	7.4917	6.18359
120.54	1.05566	1.04785	1.08301	2.01029	2.63525	4.02197	6.729	5.646
120.64	1.09277	0.967285	0.931152	1.771	2.52197	3.90381	6.34229	5.42725
120.74	1.10156	0.853027	0.894043	1.729	2.42822	3.85986	5.91943	5.29248
120.84	1.0957	0.814941	0.82666	1.59032	2.38623	3.73682	5.87549	5.19385
120.94	1.10547	0.725098	0.758301	1.53271	2.34424	3.56592	5.76318	5.08447
121.04	1.08301	0.687012	0.700684	1.50635	2.34131	3.47314	5.65771	4.96436
121.14	1.06738	0.692871	0.692871	1.47217	2.31396	3.49072	5.56592	4.90967
121.24	1.05566	0.716309	0.711426	1.48096	2.2876	3.47217	5.49951	4.88232
121.34	1.01367	0.696777	0.674316	1.49072	2.26807	3.45068	5.43311	4.82568
121.44	1.00781	0.705566	0.714355	1.51221	2.26123	3.45361	5.354	4.77197
121.54	1.00781	0.678223	0.706543	1.50342	2.23682	3.42334	5.29443	4.6958
121.64	1.02051	0.66748	0.691895	1.50244	2.229	3.38623	5.25244	4.63135
121.74	1.02148	0.672363	0.690918	1.49072	2.20752	3.3374	5.19775	4.55322
121.84	1.00781	0.694824	0.690918	1.47217	2.17432	3.31299	5.15771	4.51611
121.94	1.00879	0.677246	0.684082	1.4585	2.14502	3.2876	5.11279	4.47705
122.04	1.01172	0.672363	0.683105	1.44971	2.11572	3.271	5.08447	4.42627
122.14	1.01758	0.66748	0.652832	1.42627	2.07471	3.22217	5.01025	4.3833
122.24	0.999023	0.641113	0.628418	1.38525	2.04541	3.18115	4.95752	4.30322
122.34	1.00781	0.633301	0.640137	1.37939	2.05127	3.14307	4.92041	4.25439
122.44	1.01563	0.654785	0.64209	1.39502	2.05127	3.1499	4.87549	4.2417
122.54	1.00195	0.64502	0.632324	1.36963	2.01611	3.09521	4.8208	4.20947
122.64	1.00586	0.643066	0.630371	1.36963	1.99951	3.07764	4.7876	4.18604
122.74	1.00391	0.653809	0.634277	1.36963	1.98486	3.05811	4.75146	4.14502
122.84	1.01758	0.664551	0.63623	1.37353	1.98682	3.05127	4.73096	4.13135
122.94	1.00098	0.661621	0.611816	1.34814	1.97021	3.03369	4.69482	4.08936
123.04	1	0.648926	0.601074	1.33643	1.95361	3.02295	4.65479	4.05713
123.14	0.972656	0.637207	0.575684	1.30713	1.94775	2.98193	4.604	4.00635
123.24	0.970703	0.633301	0.57959	1.31104	1.93311	2.96045	4.58838	3.99072
123.34	0.96875	0.631348	0.57373	1.30908	1.93213	2.95068	4.57764	3.9624
123.44	0.957031	0.617676	0.570801	1.28955	1.91846	2.92529	4.5376	3.94189
123.54	0.951172	0.615723	0.577637	1.28955	1.90479	2.92334	4.51025	3.91064
123.64	0.956055	0.626465	0.57373	1.28174	1.90283	2.90283	4.49658	3.89502
123.74	0.958984	0.617676	0.575684	1.26611	1.87939	2.88623	4.46533	3.88916
123.84	0.945313	0.611816	0.57373	1.26416	1.87744	2.88428	4.44971	3.87354
123.94	0.951172	0.615723	0.57959	1.26221	1.87549	2.87061	4.43604	3.85205
124.04	0.947266	0.605957	0.575684	1.25049	1.87354	2.85107	4.4165	3.83447
124.14	0.941406	0.600098	0.57373	1.24268	1.86182	2.84326	4.40088	3.81299
124.24	0.953125	0.592285	0.57959	1.24072	1.854	2.84521	4.37549	3.7915
124.34	0.941406	0.588379	0.567871	1.23682	1.85205	2.85107	4.35596	3.76807
124.44	0.945313	0.58252	0.567871	1.22314	1.84033	2.83154	4.34033	3.74854
124.54	0.939453	0.570801	0.556152	1.20947	1.8208	2.81201	4.31982	3.73291
124.64	0.939453	0.570801	0.556152	1.20947	1.81299	2.81396	4.29541	3.72412
124.74	0.935547	0.570801	0.54834	1.19385	1.80713	2.79639	4.28369	3.71533
124.84	0.928711	0.554199	0.543457	1.18799	1.79639	2.77393	4.26318	3.68896
124.94	0.927734	0.547363	0.528809	1.18799	1.78271	2.75928	4.24268	3.67236
125.04	0.927734	0.539551	0.534668	1.18408	1.77002	2.75732	4.23486	3.6626
125.14	0.919922	0.539551	0.539551	1.18994	1.77393	2.75049	4.22119	3.65674
125.24	0.912456	0.535645	0.538574	1.17432	1.75244	2.7417	4.20947	3.6333
125.34	0.912114	0.541504	0.530762	1.18018	1.74463	2.72998	4.1958	3.62354
125.44	0.912784	0.537598	0.526855	1.16455	1.74268	2.72217	4.18408	3.61768
125.54	0.912357	0.531738	0.520996	1.1626	1.73096	2.71045	4.15283	3.60986
125.64	0.901456	0.52002	0.509277	1.16064	1.72314	2.70264	4.14893	3.60205
125.74	0.900432	0.52002	0.513184	1.16064	1.71143	2.69482	4.13916	3.58838
125.84	0.901465	0.523926	0.519043	1.16455	1.70361	2.68896	4.12549	3.57373
125.94	0.900763	0.529785	0.519043	1.15869	1.70166	2.68506	4.11865	3.56885
126.04	0.888672	0.518066	0.507324	1.13916	1.69385	2.66748	4.09424	3.54932
126.14	0.888672	0.518066	0.507324	1.13916	1.68799	2.65186	4.08643	3.5376
126.24	0.884766	0.51416	0.507324	1.13525	1.68018	2.65381	4.06885	3.52588
126.34	0.878906	0.512207	0.495605	1.1333	1.68018	2.63232	4.04346	3.51221
126.44	0.867188	0.494629	0.483887	1.11572	1.65674	2.62646	4.02393	3.48682
126.54	0.867188	0.492676	0.483887	1.11572	1.65283	2.61084	4.01611	3.46729
126.64	0.867188	0.498535	0.483887	1.11963	1.64697	2.60498	4.01025	3.45947
126.74	0.863281	0.494629	0.47998	1.12158	1.64307	2.59717	3.98682	3.45361
126.84	0.849609	0.480957	0.466309	1.10791	1.62158	2.56982	3.96533	3.42822
126.94	0.861328	0.48877	0.478027	1.11572	1.61768	2.56592	3.96143	3.42041
127.04	0.859375	0.480957	0.476074	1.11182	1.60986	2.55029	3.93408	3.41846
127.14	0.855469	0.477051	0.464355	1.11377	1.59912	2.53955	3.92627	3.40674
127.24	0.849609	0.471191	0.458496	1.1001	1.59229	2.52881	3.90283	3.39307
127.34	0.849609	0.471191	0.458496	1.1001	1.59229	2.521	3.89502	3.38721
127.44	0.861328	0.471191	0.458496	1.1001	1.58057	2.50146	3.8833	3.37939
127.54	0.849609	0.459473	0.446777	1.07666	1.56885	2.48975	3.86768	3.35986
127.64	0.849609	0.459473	0.446777	1.08154	1.56885	2.48193	3.86182	3.35791
127.74	0.849609	0.455566	0.45459	1.08838	1.55322	2.47998	3.86182	3.34619
127.84	0.849609	0.449707	0.446777	1.08838	1.55908	2.46826	3.84229	3.33838
127.94	0.849609	0.449707	0.45459	1.08838	1.55518	2.46436	3.84229	3.33057
128.04	0.841797	0.453613	0.446777	1.08057	1.5415	2.45068	3.81494	3.32861
128.14	0.841797	0.45166	0.442871	1.08057	1.52979	2.43896	3.81494	3.30908
128.24	0.849609	0.45166	0.437012	1.07275	1.53369	2.43506	3.80322	3.30908
128.34	0.849609	0.447754	0.440918	1.07275	1.53174	2.4292	3.79932	3.28955
128.44	0.845703	0.441895	0.450684	1.06885	1.52783	2.42529	3.78955	3.27393
128.54	0.832031	0.430176	0.419434	1.04737	1.51807	2.40771	3.77197	3.25244
128.64	0.833984	0.42627	0.421387	1.05518	1.52588	2.40381	3.76807	3.24658
128.74	0.820313	0.412598	0.407715	1.0415	1.50049	2.39014	3.73486	3.23486
128.84	0.820313	0.412598	0.407715	1.0415	1.50049	2.38232	3.72314	3.2251
128.94	0.808594	0.404785	0.395996	1.02979	1.48096	2.35889	3.70361	3.20752
129.04	0.808594	0.406738	0.39209	1.02979	1.48486	2.35107	3.70361	3.19971
129.14	0.808594	0.404785	0.38623	1.02979	1.479	2.34912	3.68408	3.19287
129.24	0.800781	0.402832	0.378418	1.02588	1.47119	2.34521	3.66846	3.19189
129.34	0.816406	0.406738	0.374512	1.03564	1.4751	2.34326	3.67822	3.18408
129.44	0.810547	0.396973	0.368652	1.02979	1.46143	2.32959	3.66455	3.17041
129.54	0.814453	0.39502	0.368652	1.02979	1.46143	2.32178	3.65283	3.17041
129.64	0.820313	0.400879	0.368652	1.02979	1.45361	2.32764	3.65283	3.1626
129.74	0.824219	0.396973	0.364746	1.02588	1.45557	2.32861	3.62939	3.15674
129.84	0.802734	0.383301	0.351074	1.01221	1.44189	2.31396	3.61572	3.13135
129.94	0.808594	0.38916	0.349121	1.01025	1.43994	2.31201	3.60205	3.12549
130.04	0.808594	0.38916	0.349121	1.00635	1.43213	2.30029	3.59424	3.11963
130.14	0.800781	0.38916	0.345215	1.00439	1.43604	2.29639	3.58252	3.10791
130.24	0.785156	0.377441	0.335449	0.998535	1.43018	2.27881	3.56299	3.08838
130.34	0.779297	0.377441	0.335449	0.998535	1.43018	2.27881	3.56299	3.08838
130.44	0.779297	0.377441	0.335449	0.998535	1.41846	2.26709	3.55127	3.07666
130.54	0.771484	0.369629	0.327637	0.990724	1.41064	2.25146	3.52881	3.06104
130.64	0.779297	0.369629	0.327637	0.990723	1.41064	2.23975	3.53564	3.04932
130.74	0.779297	0.381348	0.327637	0.990723	1.41064	2.23975	3.53564	3.05322
130.84	0.783203	0.381348	0.327637	0.990723	1.41064	2.23193	3.51611	3.04736
130.94	0.773438	0.369629	0.315918	0.979004	1.39893	2.22021	3.50439	3.01807
131.04	0.771484	0.369629	0.315918	0.979004	1.39893	2.22412	3.49268	3.01025
131.14	0.769531	0.361816	0.308105	0.971191	1.37939	2.21045	3.47705	3.00244
131.24	0.769531	0.361816	0.308105	0.971191	1.37939	2.21436	3.46533	2.99072
131.34	0.769531	0.350098	0.296387	0.959475	1.36768	2.20068	3.45361	2.98291
131.44	0.773438	0.354004	0.300293	0.963379	1.37646	2.20459	3.43799	2.98096
131.54	0.779297	0.359863	0.306152	0.965331	1.38135	2.20264	3.44775	2.98682
131.64	0.771484	0.352051	0.290527	0.95166	1.36865	2.20068	3.43408	2.97119
131.74	0.764648	0.340332	0.278809	0.928223	1.35498	2.18115	3.40869	2.95947
131.84	0.779297	0.340332	0.278809	0.939941	1.36182	2.18115	3.41064	2.94775
131.94	0.779297	0.336426	0.278809	0.939941	1.36182	2.16943	3.39697	2.93994
132.04	0.775391	0.32666	0.274902	0.936036	1.34619	2.16553	3.39111	2.93604
132.14	0.769531	0.309082	0.257324	0.906738	1.3208	2.15186	3.37354	2.90674
132.24	0.761719	0.30127	0.249512	0.898926	1.31299	2.13818	3.34619	2.90283
132.34	0.765625	0.312988	0.253418	0.906738	1.31689	2.14209	3.3501	2.90479
132.44	0.767578	0.314941	0.255371	0.910645	1.30713	2.14404	3.34033	2.89502
132.54	0.753906	0.30127	0.241699	0.891115	1.29346	2.13037	3.32666	2.88135
132.64	0.759766	0.307129	0.247559	0.88916	1.29932	2.12842	3.32471	2.87939
132.74	0.751953	0.299316	0.239746	0.881348	1.2915	2.12061	3.30518	2.85986
132.84	0.759766	0.299316	0.239746	0.881348	1.28369	2.12061	3.29736	2.85986
132.94	0.763672	0.303223	0.243652	0.885254	1.2876	2.12451	3.28955	2.86377
133.04	0.757813	0.297363	0.237793	0.875489	1.28174	2.10693	3.2876	2.84619
133.14	0.769531	0.297363	0.237793	0.869629	1.28174	2.10693	3.28174	2.83838
133.24	0.769531	0.297363	0.237793	0.869629	1.28174	2.10693	3.27393	2.84229
133.34	0.765625	0.293457	0.233887	0.865723	1.27783	2.09521	3.27002	2.83252
133.44	0.771484	0.299316	0.239746	0.871582	1.28369	2.10107	3.26416	2.83838
133.54	0.771484	0.299316	0.228027	0.871582	1.28369	2.08936	3.26416	2.83838
133.64	0.771484	0.29541	0.228027	0.871582	1.28369	2.08936	3.26025	2.83057
133.74	0.771484	0.289551	0.216309	0.867676	1.27197	2.06982	3.25439	2.80713
133.84	0.770508	0.30127	0.220215	0.871582	1.27588	2.07373	3.2583	2.81494
133.94	0.757813	0.29541	0.214355	0.85791	1.27002	2.05615	3.24072	2.81494
134.04	0.770508	0.29541	0.214355	0.85791	1.27002	2.05615	3.23291	2.80713
134.14	0.764648	0.283691	0.206543	0.845215	1.25049	2.04834	3.2251	2.79932
134.24	0.762695	0.277832	0.206543	0.838379	1.25049	2.04834	3.21729	2.7876
134.34	0.769531	0.289551	0.19873	0.838379	1.25049	2.04834	3.22314	2.7915
134.44	0.757813	0.277832	0.187012	0.82666	1.23877	2.03662	3.21143	2.78174
134.54	0.757813	0.282715	0.191895	0.831542	1.24365	2.0415	3.2085	2.77295
134.64	0.761719	0.281738	0.194824	0.830566	1.24268	2.02881	3.20752	2.77783
134.74	0.770508	0.289551	0.20459	0.834473	1.23877	2.03271	3.19971	2.77393
134.84	0.779297	0.297363	0.206543	0.836425	1.24072	2.03076	3.20166	2.77588
134.94	0.773438	0.283691	0.192871	0.822754	1.22705	2.02295	3.17627	2.76221
135.04	0.779297	0.289551	0.19873	0.828612	1.23291	2.02881	3.18213	2.76807
135.14	0.779297	0.297363	0.19873	0.828613	1.23291	2.01709	3.17432	2.75635
135.24	0.771484	0.285645	0.190918	0.816895	1.2251	2.00928	3.1665	2.74854
135.34	0.766602	0.279785	0.190918	0.811035	1.2251	1.99756	3.15479	2.74072
135.44	0.75293	0.268066	0.179199	0.799316	1.20166	1.97998	3.14307	2.729
135.54	0.766602	0.291504	0.19873	0.811033	1.2085	1.9917	3.14697	2.729
135.64	0.759766	0.279785	0.187012	0.799316	1.18994	1.97998	3.13525	2.71729
135.74	0.763672	0.283691	0.190918	0.803223	1.19385	1.97217	3.12744	2.72119
135.84	0.761719	0.281738	0.188965	0.80127	1.18018	1.96631	3.12939	2.71143
135.94	0.761719	0.281738	0.188965	0.80127	1.19189	1.96045	3.13525	2.71143
136.04	0.757813	0.27002	0.177246	0.789553	1.16846	1.94873	3.11572	2.69971
136.14	0.757813	0.27002	0.177246	0.789551	1.16064	1.94873	3.104	2.68799
136.24	0.769531	0.27002	0.177246	0.789551	1.16064	1.94873	3.104	2.68799
136.34	0.761719	0.258301	0.169434	0.781739	1.15283	1.93311	3.09619	2.68018
136.44	0.767578	0.262207	0.179199	0.775879	1.15869	1.93896	3.09033	2.67822
136.54	0.763672	0.260254	0.188965	0.771973	1.15479	1.92334	3.07861	2.67432
136.64	0.777344	0.260254	0.188965	0.777832	1.16064	1.94092	3.08447	2.66846
136.74	0.773438	0.260254	0.196777	0.773926	1.15674	1.9292	3.08838	2.66846
136.84	0.755859	0.248535	0.185059	0.75635	1.14307	1.92139	3.0708	2.64502
136.94	0.755859	0.248535	0.185059	0.756348	1.14502	1.92334	3.06299	2.64502
137.04	0.759766	0.252441	0.188965	0.748536	1.13135	1.91357	3.05518	2.62939
137.14	0.759766	0.252441	0.188965	0.748535	1.13135	1.91943	3.05518	2.62939
137.24	0.748047	0.240723	0.177246	0.736816	1.11963	1.90771	3.03174	2.61768
137.34	0.748047	0.240723	0.177246	0.736816	1.11963	1.8999	3.02783	2.60596
137.44	0.751953	0.244629	0.181152	0.740723	1.12354	1.90381	3.02979	2.60986
137.54	0.746094	0.23877	0.179199	0.730958	1.12158	1.89795	3.03369	2.6001
137.64	0.740234	0.244629	0.179199	0.730957	1.12158	1.896	3.02588	2.6001
137.74	0.740234	0.234863	0.179199	0.727051	1.10986	1.87451	3.00244	2.59229
137.84	0.744141	0.236816	0.183105	0.730957	1.11377	1.87646	3.00635	2.60205
137.94	0.742188	0.240723	0.181152	0.729004	1.10791	1.88037	2.99658	2.58838
138.04	0.738281	0.240723	0.177246	0.721191	1.10205	1.88037	2.99658	2.58838
138.14	0.728516	0.229004	0.16748	0.717285	1.09033	1.86865	2.97705	2.57666
138.24	0.732422	0.23291	0.171387	0.721191	1.09814	1.86084	2.98682	2.57275
138.34	0.738281	0.246582	0.177246	0.723144	1.10986	1.87061	2.98096	2.57861
138.44	0.734375	0.225098	0.161621	0.713379	1.09424	1.85303	2.95752	2.56299
138.54	0.732422	0.223145	0.159668	0.711426	1.09229	1.84717	2.95557	2.56104
138.64	0.738281	0.229004	0.165527	0.717285	1.09814	1.83936	2.96143	2.56689
138.74	0.746094	0.229004	0.172363	0.717285	1.09814	1.84521	2.94971	2.55518
138.84	0.738281	0.221191	0.162598	0.709474	1.09033	1.8374	2.94189	2.54736
138.94	0.734375	0.221191	0.164551	0.709473	1.09033	1.8374	2.93408	2.53955
139.04	0.728516	0.221191	0.165527	0.713379	1.09033	1.8374	2.93408	2.53955
139.14	0.716797	0.209473	0.153809	0.691895	1.07861	1.81787	2.91064	2.52783
139.24	0.708984	0.20166	0.157715	0.678223	1.0708	1.81006	2.90283	2.52002
139.34	0.725586	0.214355	0.158691	0.675292	1.07568	1.81494	2.90771	2.5249
139.44	0.720703	0.209473	0.147949	0.678223	1.0708	1.81006	2.89502	2.5083
139.54	0.716797	0.209473	0.147949	0.678223	1.06689	1.81006	2.89502	2.5083
139.64	0.710938	0.20166	0.147949	0.662598	1.0415	1.80615	2.87549	2.50049
139.74	0.710938	0.20166	0.147949	0.662598	1.0415	1.81201	2.87549	2.50049
139.84	0.722656	0.197754	0.144043	0.662598	1.05322	1.80029	2.87549	2.50049
139.94	0.714844	0.184082	0.134277	0.654785	1.03369	1.79248	2.86768	2.48096
140.04	0.720703	0.20166	0.14209	0.656737	1.05127	1.79834	2.86572	2.48682
140.14	0.716797	0.20166	0.140137	0.654785	1.03955	1.80225	2.86572	2.48682
140.24	0.699219	0.193848	0.14209	0.648926	1.03564	1.78857	2.84229	2.46729
140.34	0.710938	0.199707	0.13623	0.648926	1.02979	1.78857	2.84229	2.46338
140.44	0.703125	0.187988	0.132324	0.641113	1.02197	1.76904	2.83447	2.44971
140.54	0.710938	0.186035	0.138184	0.645019	1.02588	1.77295	2.82275	2.45361
140.64	0.707031	0.187988	0.134277	0.643066	1.02783	1.7749	2.81885	2.44385
140.74	0.705078	0.186035	0.132324	0.635254	1.02588	1.77295	2.80908	2.44189
140.84	0.694336	0.180176	0.134277	0.629395	1.01611	1.76709	2.80322	2.43604
140.94	0.691406	0.172363	0.126465	0.625488	1.00635	1.75146	2.79541	2.42041
141.04	0.695313	0.17627	0.126465	0.635253	1.01611	1.76318	2.79932	2.42432
141.14	0.689453	0.17041	0.114746	0.625488	1.01025	1.75732	2.78174	2.41846
141.24	0.693359	0.17041	0.126465	0.619629	1.01025	1.74951	2.78174	2.40674
141.34	0.683594	0.166504	0.122559	0.615723	1.00635	1.74561	2.78174	2.40283
141.44	0.677734	0.160645	0.116699	0.598145	1.00049	1.73975	2.78174	2.39697
141.54	0.689453	0.160645	0.116699	0.598145	1.00049	1.73975	2.77393	2.39697
141.64	0.693359	0.164551	0.120605	0.602051	1.00439	1.73193	2.77783	2.40088
141.74	0.695313	0.17041	0.126465	0.60791	1.01025	1.73779	2.77197	2.40674
141.84	0.681641	0.162598	0.118652	0.600099	1.00244	1.72998	2.76416	2.39893
141.94	0.677734	0.150879	0.114746	0.588379	0.998535	1.71826	2.75244	2.37549
142.04	0.673828	0.150879	0.108887	0.588379	0.998535	1.71826	2.75244	2.36963
142.14	0.679688	0.158691	0.108887	0.588379	0.998535	1.71826	2.75244	2.37744
142.24	0.667969	0.13916	0.10498	0.57666	0.986816	1.70654	2.74072	2.35791
142.34	0.667969	0.146973	0.10498	0.57666	0.986816	1.70654	2.74072	2.36182
142.44	0.660156	0.135254	0.097168	0.572754	0.98291	1.70264	2.73682	2.35596
142.54	0.667969	0.148926	0.097168	0.578612	0.98877	1.7085	2.73096	2.35596
142.64	0.667969	0.148926	0.089356	0.574707	0.98877	1.69678	2.7251	2.3501
142.74	0.664063	0.14502	0.085449	0.557129	0.977051	1.68506	2.70166	2.33838
142.84	0.650391	0.131348	0.077637	0.549317	0.973145	1.67725	2.69385	2.33057
142.94	0.666016	0.135254	0.081543	0.553223	0.979004	1.68115	2.69775	2.33838
143.04	0.667969	0.141113	0.087402	0.559081	0.979004	1.68701	2.70361	2.3501
143.14	0.666992	0.145996	0.088379	0.563965	0.983887	1.68408	2.69287	2.35498
143.24	0.669922	0.13623	0.077637	0.559082	0.979004	1.68408	2.68604	2.34619
143.34	0.669922	0.129395	0.089356	0.559082	0.979004	1.69092	2.69189	2.34033
143.44	0.666016	0.129395	0.085449	0.570801	0.98291	1.68604	2.68799	2.32861
143.54	0.65918	0.116699	0.066895	0.558107	0.976074	1.67139	2.66943	2.31592
143.64	0.660156	0.114746	0.060059	0.55127	0.980957	1.67139	2.6626	2.3208
143.74	0.648438	0.109863	0.04834	0.539551	0.969238	1.65967	2.64307	2.30908
143.84	0.643555	0.109863	0.04834	0.535645	0.969238	1.65967	2.63916	2.30908
143.94	0.628906	0.097168	0.04834	0.521973	0.961426	1.64014	2.62549	2.30127
144.04	0.633789	0.083496	0.041504	0.515138	0.95459	1.6333	2.61865	2.29053
144.14	0.628906	0.078613	0.031738	0.510254	0.949707	1.62354	2.61377	2.26807
144.24	0.632813	0.08252	0.028809	0.51416	0.953613	1.62061	2.61768	2.27197
144.34	0.630859	0.080566	0.026856	0.512208	0.95166	1.61865	2.61572	2.27002
144.44	0.634766	0.080566	0.026856	0.512207	0.947754	1.61865	2.61182	2.27002
144.54	0.632813	0.084473	0.030762	0.516113	0.949707	1.61475	2.60205	2.27393
144.64	0.623047	0.08252	0.020996	0.506348	0.941895	1.60498	2.59424	2.26416
144.74	0.632813	0.080566	0.019043	0.504395	0.934082	1.60303	2.59033	2.2583
144.84	0.634766	0.08252	0.036621	0.510253	0.939941	1.60889	2.59814	2.2583
144.94	0.621094	0.068848	0.028809	0.502441	0.932129	1.60107	2.57666	2.25049
145.04	0.628906	0.068848	0.028809	0.498535	0.932129	1.60107	2.57666	2.25049
145.14	0.628906	0.080566	0.028809	0.492676	0.936035	1.60107	2.56494	2.25049
145.24	0.628906	0.068848	0.00537	0.480957	0.937988	1.59717	2.55322	2.22705
145.34	0.632813	0.068848	0.020996	0.492675	0.939941	1.59326	2.55713	2.23096
145.44	0.638672	0.080566	0.026856	0.490723	0.936035	1.59912	2.56299	2.23291
145.54	0.638672	0.072754	0.019043	0.490724	0.922363	1.59131	2.54736	2.23096
145.64	0.609375	0.068848	0.00732	0.479004	0.922363	1.57959	2.53564	2.21533
145.74	0.621094	0.064941	0.00732	0.479004	0.92627	1.57959	2.52393	2.20947
145.84	0.621094	0.059082	0.015137	0.490723	0.932129	1.57959	2.52393	2.20947
145.94	0.605469	0.047363	0.00342	0.462402	0.928223	1.56787	2.51221	2.19775
146.04	0.591797	0.039551	0.00732	0.447755	0.912598	1.56006	2.49658	2.18994
146.14	0.599609	0.039551	0.00732	0.459473	0.912598	1.56006	2.49658	2.18994
146.24	0.599609	0.039551	0.00732	0.459473	0.912598	1.55615	2.49658	2.17822
146.34	0.599609	0.039551	0.00732	0.459473	0.912598	1.55029	2.48096	2.18994
146.44	0.611328	0.047363	0.00732	0.459473	0.912598	1.55029	2.4751	2.18994
146.54	0.599609	0.029785	-0.00439	0.447756	0.900879	1.53857	2.46338	2.1665
146.64	0.595703	0.029785	0.00342	0.443848	0.908691	1.54248	2.45166	2.15869
146.74	0.59375	0.033691	-0.000488	0.441895	0.912598	1.55225	2.45557	2.17041
146.84	0.595703	0.023926	-0.00635	0.436036	0.906738	1.54639	2.44189	2.16455
146.94	0.59375	0.023926	-0.0083	0.441895	0.904785	1.54053	2.43994	2.1626
147.04	0.599609	0.029785	-0.00244	0.447753	0.910645	1.54053	2.4458	2.16064
147.14	0.599609	0.01416	-0.01416	0.432129	0.898926	1.51709	2.43408	2.14893
147.24	0.599609	0.012207	-0.01416	0.441895	0.89502	1.51709	2.43408	2.14893
147.34	0.591797	0.018066	-0.02588	0.436036	0.881348	1.50928	2.41455	2.14111
147.44	0.587891	0.0083	-0.02783	0.42627	0.877441	1.50928	2.41064	2.13721
147.54	0.570313	-0.00537	-0.0415	0.4126	0.86377	1.50146	2.38916	2.12354
147.64	0.570313	0.000488	-0.03564	0.430176	0.869629	1.50342	2.39502	2.12939
147.74	0.570313	0.0083	-0.03564	0.430176	0.869629	1.49756	2.39502	2.12939
147.84	0.578125	0.0083	-0.02783	0.42627	0.881348	1.49756	2.3833	2.12939
147.94	0.570313	-0.00342	-0.0376	0.412598	0.873535	1.48975	2.37549	2.12158
148.04	0.582031	-0.00928	-0.03564	0.408691	0.861816	1.48975	2.37549	2.12158
148.14	0.570313	-0.00928	-0.04932	0.398926	0.850098	1.47021	2.36377	2.09814
148.24	0.570313	-0.00928	-0.04736	0.398926	0.850098	1.46631	2.35596	2.09424
148.34	0.558594	-0.021	-0.06494	0.387209	0.838379	1.44873	2.34424	2.08057
148.44	0.558594	-0.021	-0.06494	0.387207	0.838379	1.45264	2.34424	2.08643
148.54	0.550781	-0.01709	-0.07275	0.379395	0.842285	1.44678	2.33643	2.07471
148.64	0.554688	-0.0249	-0.06885	0.383301	0.834473	1.43701	2.34033	2.06494
148.74	0.560547	-0.03076	-0.07471	0.38916	0.840332	1.43311	2.32275	2.05908
148.84	0.560547	-0.03076	-0.06299	0.377441	0.840332	1.42725	2.32275	2.05908
148.94	0.548828	-0.03857	-0.0708	0.381348	0.83252	1.41943	2.30713	2.03955
149.04	0.550781	-0.03857	-0.07471	0.381348	0.820801	1.41943	2.30713	2.03564
149.14	0.550781	-0.03857	-0.08057	0.377441	0.83252	1.41943	2.30713	2.02979
149.24	0.542969	-0.03955	-0.08057	0.371582	0.824707	1.41162	2.2876	2.02197
149.34	0.560547	-0.04053	-0.07471	0.37744	0.830566	1.41748	2.29346	2.02783
149.44	0.556641	-0.04053	-0.07471	0.377441	0.830566	1.41748	2.29346	2.02783
149.54	0.558594	-0.04053	-0.06299	0.369629	0.830566	1.41748	2.28564	2.02002
149.64	0.558594	-0.04053	-0.06689	0.369629	0.830566	1.41748	2.28369	2.02002
149.74	0.550781	-0.04834	-0.07275	0.361816	0.822754	1.39795	2.27588	2.00049
149.84	0.545898	-0.04443	-0.07275	0.361816	0.822754	1.39795	2.27588	2.01221
149.94	0.527344	-0.06201	-0.08447	0.350098	0.811035	1.38623	2.26416	1.98877
150.04	0.539063	-0.05811	-0.07666	0.346191	0.799316	1.38623	2.26416	1.98877
150.14	0.535156	-0.05225	-0.08252	0.340332	0.799316	1.37842	2.26416	1.98877
150.24	0.529297	-0.04053	-0.08252	0.348145	0.799316	1.38623	2.25244	1.98877
150.34	0.529297	-0.04053	-0.08252	0.348145	0.79541	1.38623	2.25244	1.98877
150.44	0.529297	-0.04053	-0.08252	0.348145	0.789551	1.38623	2.25244	1.98877
150.54	0.521484	-0.04834	-0.08252	0.340333	0.781738	1.37842	2.24463	1.98096
150.64	0.517578	-0.06006	-0.09424	0.328613	0.77002	1.3667	2.2251	1.96924
150.74	0.513672	-0.06396	-0.09424	0.324707	0.77002	1.3667	2.2251	1.96924
150.84	0.511719	-0.06592	-0.09033	0.334472	0.773926	1.37061	2.229	1.97314
150.94	0.513672	-0.06396	-0.07666	0.336426	0.775879	1.36475	2.21924	1.96338
151.04	0.507813	-0.07373	-0.09814	0.318851	0.754395	1.34717	2.20166	1.9458
151.14	0.507813	-0.07373	-0.104	0.318848	0.748535	1.34717	2.20166	1.9458
151.24	0.5	-0.08545	-0.1001	0.311035	0.740723	1.32764	2.19385	1.93799
151.34	0.5	-0.09131	-0.1001	0.311035	0.740723	1.32764	2.19385	1.93799
151.44	0.5	-0.09131	-0.09229	0.313965	0.740723	1.31982	2.19385	1.93799
151.54	0.5	-0.0874	-0.09229	0.304199	0.740723	1.31982	2.19385	1.93408
151.64	0.507813	-0.08545	-0.09229	0.311035	0.740723	1.31982	2.19775	1.92041
151.74	0.496094	-0.10303	-0.104	0.294434	0.729004	1.30811	2.18799	1.90869
151.84	0.496094	-0.10303	-0.10791	0.29541	0.725098	1.30811	2.18213	1.90869
151.94	0.511719	-0.09912	-0.10986	0.299316	0.723145	1.30029	2.17822	1.9126
152.04	0.505859	-0.08936	-0.11182	0.297364	0.721191	1.29834	2.17627	1.91064
152.14	0.5	-0.10107	-0.11182	0.309082	0.721191	1.29834	2.17627	1.91455
152.24	0.496094	-0.08936	-0.1167	0.309082	0.721191	1.29834	2.17627	1.92041
152.34	0.478516	-0.10107	-0.12354	0.297365	0.709473	1.28662	2.15283	1.90869
152.44	0.490234	-0.10107	-0.12354	0.297363	0.709473	1.27881	2.15283	1.90869
152.54	0.490234	-0.10107	-0.12354	0.305176	0.709473	1.27881	2.15283	1.90479
152.64	0.501953	-0.09717	-0.11963	0.30127	0.713379	1.28271	2.15674	1.90674
152.74	0.5	-0.10303	-0.12158	0.299316	0.711426	1.27686	2.14307	1.89893
152.84	0.496094	-0.10107	-0.11768	0.299316	0.70752	1.25928	2.14307	1.89893
152.94	0.478516	-0.11279	-0.13525	0.287598	0.689941	1.24756	2.13135	1.88721
153.04	0.490234	-0.11279	-0.13525	0.287598	0.689941	1.24756	2.13135	1.8833
153.14	0.478516	-0.12451	-0.14697	0.283691	0.678223	1.23584	2.11182	1.86572
153.24	0.478516	-0.11279	-0.13525	0.275879	0.67041	1.23584	2.11572	1.86572
153.34	0.466797	-0.12061	-0.15479	0.268067	0.67041	1.22803	2.12158	1.85791
153.44	0.472656	-0.13232	-0.15479	0.275879	0.67041	1.22803	2.11377	1.8501
153.54	0.478516	-0.12061	-0.15479	0.275879	0.67041	1.23193	2.11377	1.8501
153.64	0.490234	-0.12061	-0.14307	0.275879	0.67041	1.23779	2.11377	1.8501
153.74	0.495117	-0.11572	-0.13818	0.280762	0.675293	1.24268	2.11865	1.85889
153.84	0.498047	-0.11279	-0.13135	0.299315	0.682129	1.24951	2.12549	1.86768
153.94	0.492188	-0.11865	-0.13135	0.299316	0.682129	1.24951	2.11377	1.86182
154.04	0.496094	-0.11865	-0.12354	0.299316	0.682129	1.24951	2.11377	1.86182
154.14	0.478516	-0.12256	-0.13525	0.287598	0.67041	1.23779	2.10205	1.8501
154.24	0.478516	-0.13037	-0.13525	0.287598	0.67041	1.23779	2.09424	1.8501
154.34	0.482422	-0.13037	-0.13135	0.291505	0.657715	1.22217	2.08643	1.84229
154.44	0.482422	-0.13037	-0.13525	0.287598	0.650879	1.22217	2.08643	1.83447
154.54	0.482422	-0.11865	-0.14111	0.285645	0.650879	1.22998	2.08643	1.84033
154.64	0.485352	-0.11865	-0.13721	0.287598	0.650879	1.22998	2.07471	1.83643
154.74	0.478516	-0.12256	-0.13525	0.281738	0.650879	1.22217	2.07471	1.83057
154.84	0.478516	-0.12842	-0.14111	0.289551	0.650879	1.22998	2.07471	1.83447
154.94	0.478516	-0.1167	-0.14111	0.289551	0.650879	1.22998	2.07471	1.84033
155.04	0.478516	-0.12842	-0.15283	0.277834	0.63916	1.21436	2.05518	1.83252
155.14	0.478516	-0.12842	-0.15283	0.277832	0.63916	1.21631	2.05518	1.83838
155.24	0.478516	-0.12842	-0.15283	0.277832	0.635254	1.21045	2.05518	1.83838
155.34	0.470703	-0.12842	-0.16065	0.27002	0.621582	1.21045	2.04736	1.83057
155.44	0.470703	-0.12842	-0.16065	0.27002	0.621582	1.19873	2.04736	1.81885
155.54	0.458984	-0.14014	-0.17236	0.258303	0.609863	1.18115	2.03564	1.80127
155.64	0.463867	-0.14014	-0.17236	0.258301	0.609863	1.18115	2.03564	1.80127
155.74	0.474609	-0.13623	-0.18018	0.262207	0.590332	1.17334	2.02783	1.79346
155.84	0.478516	-0.13623	-0.17627	0.266113	0.588379	1.17725	2.03174	1.80127
155.94	0.480469	-0.14795	-0.18213	0.260254	0.590332	1.17139	2.01416	1.78955
156.04	0.480469	-0.14404	-0.18213	0.260254	0.590332	1.16748	2.01416	1.78955
156.14	0.484375	-0.146	-0.17822	0.271973	0.594238	1.16553	2.01807	1.79346
156.24	0.490234	-0.14014	-0.17236	0.27002	0.600098	1.17139	2.01611	1.79932
156.34	0.478516	-0.15186	-0.18408	0.258302	0.588379	1.15967	2.00439	1.7876
156.44	0.478516	-0.14014	-0.18408	0.258301	0.588379	1.15576	2.00439	1.77979
156.54	0.482422	-0.15186	-0.1919	0.250489	0.580566	1.146	1.99658	1.77197
156.64	0.482422	-0.15381	-0.1919	0.258301	0.580566	1.15576	1.98486	1.77197
156.74	0.482422	-0.14795	-0.1919	0.258301	0.580566	1.1499	1.98486	1.77197
156.84	0.478516	-0.15967	-0.20361	0.246584	0.568848	1.13818	1.97314	1.76025
156.94	0.478516	-0.15967	-0.20361	0.246582	0.568848	1.13818	1.97314	1.76025
157.04	0.474609	-0.15576	-0.20752	0.234864	0.564941	1.13428	1.96924	1.74463
157.14	0.480469	-0.1499	-0.20166	0.240723	0.570801	1.14014	1.9751	1.75049
157.24	0.480469	-0.16162	-0.21338	0.229004	0.570801	1.12842	1.95166	1.73877
157.34	0.475586	-0.16162	-0.21729	0.236816	0.570801	1.12842	1.95166	1.73877
157.44	0.46875	-0.1499	-0.21924	0.236816	0.570801	1.12451	1.95166	1.74268
157.54	0.460938	-0.15772	-0.2251	0.229005	0.562988	1.11084	1.94385	1.74072
157.64	0.464844	-0.15381	-0.22705	0.23291	0.566895	1.11475	1.93994	1.74463
157.74	0.466797	-0.15967	-0.23291	0.227051	0.561035	1.10889	1.93408	1.73877
157.84	0.466797	-0.15186	-0.23291	0.227051	0.561035	1.10889	1.92236	1.73877
157.94	0.466797	-0.15186	-0.23291	0.227051	0.549316	1.12061	1.92236	1.73877
158.04	0.478516	-0.15186	-0.23291	0.227051	0.549316	1.12061	1.92236	1.73877
158.14	0.478516	-0.15576	-0.23291	0.227051	0.561035	1.12061	1.92236	1.72705
158.24	0.478516	-0.1499	-0.229	0.227051	0.549316	1.12061	1.92627	1.72705
158.34	0.482422	-0.146	-0.23096	0.230957	0.564941	1.12451	1.92822	1.73096
158.44	0.488281	-0.14014	-0.21338	0.23291	0.570801	1.13037	1.93408	1.73682
158.54	0.488281	-0.14014	-0.21338	0.227051	0.570801	1.11865	1.93408	1.729
158.64	0.480469	-0.15283	-0.22119	0.219238	0.562988	1.11084	1.92236	1.72119
158.74	0.492188	-0.15967	-0.22119	0.219238	0.562988	1.10693	1.9165	1.72119
158.84	0.480469	-0.17139	-0.23291	0.21924	0.55127	1.08936	1.90869	1.70947
[truncated: 1,413 more rows]

## Sheet: Supplementary Fig.4d
										1	2	3	4	5	6	7	8	9	10
									Temperature (℃)	Input	50.5	51.7	53.6	56.2	58.8	61.2	63.8	66.4	68.3

## Sheet: Supplementary Fig. 4e
DP			∆H
DP_X	DP_Y		Fit_X	Fit_Y
0.083333	0.008669		0.029311	-6.87458
0.1	0.008667		0.176732	-6.79088
0.116667	0.008078		0.325582	-6.60199
0.133333	0.007364		0.475861	-6.31208
0.15	0.007111		0.627569	-5.86
0.166667	0.006648		0.780707	-5.17056
0.183333	0.005347		0.935274	-4.21711
0.2	0.005169		1.09127	-3.12984
0.216667	0.004531		1.2487	-2.1579
0.233333	0.004646		1.40755	-1.44898
0.25	0.00518		1.56784	-0.98564
0.266667	0.004792		1.72955	-0.69153
0.283333	0.003903		1.89269	-0.50217
0.3	0.003449		2.05726	-0.37648
0.316667	0.002828		2.22326	-0.29013
0.333333	0.001704		2.39069	-0.22885
0.35	0.001417
0.366667	0.000461
0.383333	-0.0015
0.4	-0.00267
0.416667	-0.00392
0.433333	-0.00442
0.45	-0.00434
0.466667	-0.00467
0.483333	-0.00467
0.5	-0.00356
0.516667	-0.00342
0.533333	-0.00394
0.55	-0.00397
0.566667	-0.00457
0.583333	-0.00523
0.6	-0.00579
0.616667	-0.0066
0.633333	-0.00721
0.65	-0.00798
0.666667	-0.00893
0.683333	-0.00857
0.7	-0.00825
0.716667	-0.00798
0.733333	-0.00679
0.75	-0.00552
0.766667	-0.0042
0.783333	-0.00334
0.8	-0.00307
0.816667	-0.00292
0.833333	-0.00261
0.85	-0.00183
0.866667	-0.00114
0.883333	0.000891
0.9	0.002605
0.916667	0.003813
0.933333	0.00498
0.95	0.007486
0.966667	0.004843
0.983333	0.001823
1	0.00218
1.01667	0.004795
1.03333	0.008456
1.05	0.004666
1.06667	-0.02492
1.08333	-0.06635
1.1	-0.06851
1.11667	-0.05209
1.13333	-0.0363
1.15	-0.02105
1.16667	-0.00789
1.18333	0.000744
1.2	0.005149
1.21667	0.010221
1.23333	0.010772
1.25	0.010569
1.26667	0.011957
1.28333	0.016569
1.3	0.019051
1.31667	0.01793
1.33333	0.018108
1.35	0.018201
1.36667	0.017583
1.38333	0.0155
1.4	0.015061
1.41667	0.01504
1.43333	0.01552
1.45	0.01508
1.46667	0.013091
1.48333	0.01265
1.5	0.013317
1.51667	0.015532
1.53333	0.016909
1.55	0.016736
1.56667	0.018658
1.58333	0.020495
1.6	0.022232
1.61667	0.023089
1.63333	0.024825
1.65	0.023588
1.66667	0.022937
1.68333	0.022621
1.7	0.024681
1.71667	0.025903
1.73333	0.026539
1.75	0.0273
1.76667	0.025424
1.78333	0.023422
1.8	0.022044
1.81667	0.020456
1.83333	0.018658
1.85	0.016987
1.86667	0.014394
1.88333	0.013308
1.9	0.01256
1.91667	0.01202
1.93333	0.011942
1.95	0.011444
1.96667	0.010989
1.98333	0.01045
2	0.010044
2.01667	0.009849
2.03333	0.008481
2.05	0.007741
2.06667	0.007169
2.08333	0.00601
2.1	0.005325
2.11667	0.005688
2.13333	0.005089
2.15	0.004489
2.16667	0.004517
2.18333	0.004085
2.2	0.003289
2.21667	0.00262
2.23333	0.003332
2.25	0.00237
2.26667	0.000989
2.28333	-0.00048
2.3	-0.00101
2.31667	-0.00213
2.33333	-0.00325
2.35	-0.00458
2.36667	-0.0052
2.38333	-0.00536
2.4	-0.00505
2.41667	-0.00479
2.43333	-0.00595
2.45	-0.0064
2.46667	-0.00521
2.48333	-0.00465
2.5	-0.00434
2.51667	-0.00437
2.53333	-0.00406
2.55	-0.00307
2.56667	-0.00188
2.58333	-0.00053
2.6	0.000134
2.61667	0.00159
2.63333	0.002208
2.65	0.002785
2.66667	0.002357
2.68333	0.002473
2.7	0.003364
2.71667	0.004173
2.73333	0.004606
2.75	0.006002
2.76667	0.005431
2.78333	0.004566
2.8	0.003642
2.81667	0.003183
2.83333	0.002347
2.85	0.002014
2.86667	0.001764
2.88333	0.000342
2.9	-9e-06
2.91667	-0.00052
2.93333	-0.0007
2.95	-0.00109
2.96667	-0.00052
2.98333	-0.00024
3	-1.6e-05
3.01667	4e-05
3.03333	-0.00116
3.05	-0.00215
3.06667	-0.00214
3.08333	-0.00107
3.1	-0.0002
3.11667	0.000342
3.13333	0.000298
3.15	0.00084
3.16667	0.002094
3.18333	0.002929
3.2	0.003744
3.21667	0.004603
3.23333	0.003998
3.25	0.002388
3.26667	0.00195
3.28333	0.001219
3.3	0.000589
3.31667	0.001134
3.33333	0.001764
3.35	0.000342
3.36667	-0.001
3.38333	-0.00074
3.4	-0.00241
3.41667	-0.00503
3.43333	-0.00593
3.45	-0.00479
3.46667	-0.00611
3.48333	-0.00275
3.5	0.006364
3.51667	-0.00043
3.53333	-0.01389
3.55	-0.06632
3.56667	-0.17486
3.58333	-0.34453
3.6	-0.50711
3.61667	-0.59031
3.63333	-0.56419
3.65	-0.50186
3.66667	-0.39154
3.68333	-0.28299
3.7	-0.19775
3.71667	-0.14018
3.73333	-0.09873
3.75	-0.08048
3.76667	-0.06993
3.78333	-0.05788
3.8	-0.0495
3.81667	-0.04242
3.83333	-0.0374
3.85	-0.03564
3.86667	-0.03304
3.88333	-0.02998
3.9	-0.02562
3.91667	-0.0221
3.93333	-0.01703
3.95	-0.01384
3.96667	-0.01204
3.98333	-0.01027
4	-0.00788
4.01667	-0.00587
4.03333	-0.00398
4.05	-0.0028
4.06667	-0.00196
4.08333	-0.00099
4.1	0.001856
4.11667	0.003156
4.13333	0.002237
4.15	0.002072
4.16667	0.002703
4.18333	0.003375
4.2	0.003624
4.21667	0.003747
4.23333	0.002906
4.25	0.002317
4.26667	0.001853
4.28333	0.000845
4.3	0.000706
4.31667	0.000439
4.33333	-0.00037
4.35	-0.00114
4.36667	-0.00166
4.38333	-0.00226
4.4	-0.0033
4.41667	-0.00338
4.43333	-0.003
4.45	-0.0035
4.46667	-0.00413
4.48333	-0.00454
4.5	-0.00473
4.51667	-0.00492
4.53333	-0.00515
4.55	-0.00438
4.56667	-0.00441
4.58333	-0.00427
4.6	-0.00306
4.61667	-0.0016
4.63333	-0.00035
4.65	-0.00041
4.66667	-0.00071
4.68333	3.5e-05
4.7	0.000509
4.71667	0.000268
4.73333	0.000947
4.75	0.00238
4.76667	0.001803
4.78333	0.001352
4.8	0.001641
4.81667	0.001298
4.83333	0.001918
4.85	0.001701
4.86667	0.001484
4.88333	0.001518
4.9	0.002379
4.91667	0.002189
4.93333	0.001581
4.95	0.001559
4.96667	-0.00018
4.98333	-0.0007
5	-0.00069
5.01667	-0.00023
5.03333	0.000282
5.05	0.000707
5.06667	0.001257
5.08333	0.001892
5.1	0.001511
5.11667	0.001336
5.13333	0.001161
5.15	0.001656
5.16667	0.001983
5.18333	0.001222
5.2	0.000449
5.21667	7e-06
5.23333	-0.00081
5.25	-0.00138
5.26667	-0.00186
5.28333	-0.00147
5.3	-0.00113
5.31667	-0.00163
5.33333	-0.00205
5.35	-0.00243
5.36667	-0.00218
5.38333	-0.00121
5.4	-0.00085
5.41667	-0.00075
5.43333	-0.0003
5.45	-0.00104
5.46667	-0.00256
5.48333	-0.0035
5.5	-0.00349
5.51667	-0.00299
5.53333	-0.00265
5.55	-0.00214
5.56667	-0.00193
5.58333	-0.00205
5.6	-0.00147
5.61667	0.000618
5.63333	0.001112
5.65	0.000936
5.66667	0.001053
5.68333	0.000417
5.7	-0.00052
5.71667	-0.00011
5.73333	0.000124
5.75	0.000109
5.76667	0.000974
5.78333	0.001085
5.8	0.002117
5.81667	0.002102
5.83333	0.002213
5.85	0.002366
5.86667	0.00164
5.88333	-9.1e-05
5.9	-0.00027
5.91667	-0.00028
5.93333	-0.00142
5.95	-0.00239
5.96667	-0.00412
5.98333	-0.00706
6	-0.0092
6.01667	-0.0028
6.03333	-0.00246
6.05	-0.04467
6.06667	-0.13175
6.08333	-0.28788
6.1	-0.42964
6.11667	-0.53204
6.13333	-0.53709
6.15	-0.4711
6.16667	-0.38668
6.18333	-0.27995
6.2	-0.21545
6.21667	-0.16915
6.23333	-0.12001
6.25	-0.08611
6.26667	-0.06335
6.28333	-0.0526
6.3	-0.04222
6.31667	-0.03744
6.33333	-0.03199
6.35	-0.02859
6.36667	-0.02485
6.38333	-0.02313
6.4	-0.0208
6.41667	-0.0183
6.43333	-0.01479
6.45	-0.0117
6.46667	-0.0102
6.48333	-0.00878
6.5	-0.00735
6.51667	-0.00624
6.53333	-0.00521
6.55	-0.00502
6.56667	-0.00429
6.58333	-0.00317
6.6	-0.00246
6.61667	-0.00236
6.63333	-0.00193
6.65	-0.00087
6.66667	0.001243
6.68333	0.002807
6.7	0.003434
6.71667	0.003529
6.73333	0.004378
6.75	0.005101
6.76667	0.005866
6.78333	0.00772
6.8	0.009808
6.81667	0.009272
6.83333	0.008484
6.85	0.007111
6.86667	0.00603
6.88333	0.005452
6.9	0.005227
6.91667	0.00497
6.93333	0.004964
6.95	0.005418
6.96667	0.00491
6.98333	0.003815
7	0.002056
7.01667	0.001179
7.03333	-3.3e-05
7.05	-0.00145
7.06667	-0.00309
7.08333	-0.00375
7.1	-0.00439
7.11667	-0.00469
7.13333	-0.00492
7.15	-0.00489
7.16667	-0.00436
7.18333	-0.00458
7.2	-0.00528
7.21667	-0.00613
7.23333	-0.00739
7.25	-0.0089
7.26667	-0.00907
7.28333	-0.0092
7.3	-0.00919
7.31667	-0.0082
7.33333	-0.00858
7.35	-0.00846
7.36667	-0.00688
7.38333	-0.00525
7.4	-0.00407
7.41667	-0.00324
7.43333	-0.00342
7.45	-0.00317
7.46667	-0.00255
7.48333	-0.00222
7.5	-0.00183
7.51667	-0.00053
7.53333	0.000858
7.55	0.002412
7.56667	0.003044
7.58333	0.003216
7.6	0.00413
7.61667	0.004326
7.63333	0.004354
7.65	0.004173
7.66667	0.003448
7.68333	0.002346
7.7	0.00128
7.71667	0.000922
7.73333	0.001193
7.75	0.001338
7.76667	0.002027
7.78333	0.00213
7.8	0.00223
7.81667	0.001952
7.83333	0.001925
7.85	0.00173
7.86667	0.001913
7.88333	0.001383
7.9	0.001062
7.91667	0.000907
7.93333	-4.3e-05
7.95	-0.00108
7.96667	-0.00178
7.98333	-0.0016
8	-0.00104
8.01667	-0.0007
8.03333	0.000153
8.05	0.000666
8.06667	-0.0002
8.08333	-0.00095
8.1	-0.00135
8.11667	-0.0008
8.13333	-0.00016
8.15	-0.00027
8.16667	-0.00047
8.18333	-0.00105
8.2	-0.00129
8.21667	-0.00098
8.23333	-0.00097
8.25	-0.00083
8.26667	-0.00036
8.28333	0.000575
8.3	0.002223
8.31667	0.002869
8.33333	0.003934
8.35	0.004454
8.36667	0.004304
8.38333	0.003735
8.4	0.003673
8.41667	0.004241
8.43333	0.006066
8.45	0.007304
8.46667	0.00963
8.48333	0.015348
8.5	0.015833
8.51667	0.008699
8.53333	-0.0035
8.55	-0.04325
8.56667	-0.12755
8.58333	-0.26347
8.6	-0.39395
8.61667	-0.47105
8.63333	-0.49561
8.65	-0.44911
8.66667	-0.36461
8.68333	-0.28516
8.7	-0.21406
8.71667	-0.16159
8.73333	-0.12483
8.75	-0.10317
8.76667	-0.0739
8.78333	-0.05485
8.8	-0.0443
8.81667	-0.0346
8.83333	-0.03026
8.85	-0.02756
8.86667	-0.0259
8.88333	-0.02223
8.9	-0.0197
8.91667	-0.01748
8.93333	-0.01409
8.95	-0.01016
8.96667	-0.00773
8.98333	-0.00635
9	-0.00507
9.01667	-0.00318
9.03333	-0.00255
9.05	-0.00196
9.06667	-0.00141
9.08333	-0.00082
9.1	0.00017
9.11667	0.000803
9.13333	0.00131
9.15	0.001231
9.16667	-0.00073
9.18333	-0.00257
9.2	-0.00393
9.21667	-0.00524
9.23333	-0.00716
9.25	-0.00926
9.26667	-0.01186
9.28333	-0.01404
9.3	-0.01709
9.31667	-0.01967
9.33333	-0.02207
9.35	-0.02322
9.36667	-0.02182
9.38333	-0.0197
9.4	-0.02018
9.41667	-0.02252
9.43333	-0.02441
9.45	-0.02416
9.46667	-0.02265
9.48333	-0.02005
9.5	-0.01427
9.51667	-0.00991
9.53333	-0.00793
9.55	-0.006
9.56667	-0.00519
9.58333	-0.00505
9.6	-0.00546
9.61667	-0.00419
9.63333	-0.00183
9.65	0.000569
9.66667	0.001755
9.68333	0.002691
9.7	0.002115
9.71667	0.000953
9.73333	0.00042
9.75	0.00064
9.76667	0.000693
9.78333	0.000285
9.8	-0.00042
9.81667	-0.00076
9.83333	-0.00097
9.85	-0.0013
9.86667	-0.0021
9.88333	-0.00197
9.9	-0.00198
9.91667	-0.00259
9.93333	-0.00311
9.95	-0.00468
9.96667	-0.00541
9.98333	-0.00647
10	-0.00713
10.0167	-0.00751
10.0333	-0.00818
10.05	-0.00915
10.0667	-0.00911
10.0833	-0.0097
10.1	-0.01026
10.1167	-0.01101
10.1333	-0.01175
10.15	-0.0125
10.1667	-0.01279
10.1833	-0.0127
10.2	-0.01296
10.2167	-0.01446
10.2333	-0.01579
10.25	-0.01813
10.2667	-0.01979
10.2833	-0.02079
10.3	-0.02202
10.3167	-0.02414
10.3333	-0.0261
10.35	-0.02882
10.3667	-0.03103
10.3833	-0.03303
10.4	-0.03395
10.4167	-0.03357
10.4333	-0.03345
10.45	-0.03442
10.4667	-0.03542
10.4833	-0.03719
10.5	-0.03971
10.5167	-0.04132
10.5333	-0.0403
10.55	-0.03902
10.5667	-0.03841
10.5833	-0.03852
10.6	-0.04129
10.6167	-0.04462
10.6333	-0.04628
10.65	-0.04769
10.6667	-0.03143
10.6833	0.085183
10.7	0.18482
10.7167	0.181951
10.7333	0.154631
10.75	0.134847
10.7667	0.118915
10.7833	0.089209
10.8	0.048502
10.8167	0.037508
10.8333	0.030115
10.85	0.022471
10.8667	0.016124
10.8833	0.013714
10.9	0.009072
10.9167	0.004186
10.9333	-0.00078
10.95	-0.00508
10.9667	-0.0062
10.9833	-0.01092
11	-0.01904
11.0167	-0.01813
11.0333	-0.02665
11.05	-0.05971
11.0667	-0.14183
11.0833	-0.25703
11.1	-0.37013
11.1167	-0.43561
11.1333	-0.44926
11.15	-0.41116
11.1667	-0.35258
11.1833	-0.28634
11.2	-0.23487
11.2167	-0.17743
11.2333	-0.16182
11.25	-0.13357
11.2667	-0.10598
11.2833	-0.09594
11.3	-0.08696
11.3167	-0.07674
11.3333	-0.06928
11.35	-0.06434
11.3667	-0.06032
11.3833	-0.05525
11.4	-0.05065
11.4167	-0.04749
11.4333	-0.04303
11.45	-0.03802
11.4667	-0.03289
11.4833	-0.02947
11.5	-0.02688
11.5167	-0.02395
11.5333	-0.02052
11.55	-0.01729
11.5667	-0.01474
11.5833	-0.01185
11.6	-0.00882
11.6167	-0.00605
11.6333	-0.00419
11.65	-0.00238
11.6667	0.000523
11.6833	0.002797
11.7	0.003119
11.7167	0.003282
11.7333	0.005329
11.75	0.006539
11.7667	0.006828
11.7833	0.008498
11.8	0.008221
11.8167	0.00758
11.8333	0.006396
11.85	0.005881
11.8667	0.005073
11.8833	0.00414
11.9	0.003227
11.9167	0.002244
11.9333	0.000423
11.95	-0.00161
11.9667	-0.00251
11.9833	-0.00307
12	-0.00307
12.0167	-0.00336
12.0333	-0.00389
12.05	-0.00447
12.0667	-0.00475
12.0833	-0.00458
12.1	-0.00463
12.1167	-0.00414
12.1333	-0.00406
12.15	-0.00389
12.1667	-0.0039
12.1833	-0.00353
12.2	-0.00309
12.2167	-0.00218
12.2333	-0.00123
12.25	-0.00033
12.2667	0.000413
12.2833	0.00086
12.3	0.00129
12.3167	0.001486
12.3333	0.001974
12.35	0.001626
12.3667	0.000901
12.3833	0.00072
12.4	0.000609
12.4167	0.000813
12.4333	0.000808
12.45	0.001054
12.4667	0.002012
12.4833	0.002342
12.5	0.001698
12.5167	0.001625
12.5333	0.001132
12.55	0.000556
12.5667	0.000147
12.5833	-0.00055
12.6	-0.00122
12.6167	-0.00115
12.6333	-0.00104
12.65	-0.00055
12.6667	0.00011
12.6833	0.000852
12.7	0.000959
12.7167	0.000887
12.7333	0.00069
12.75	0.00041
12.7667	0.00105
12.7833	0.001104
12.8	0.001028
12.8167	0.00065
12.8333	0.000608
12.85	0.000565
12.8667	0.000858
12.8833	0.001024
12.9	0.002066
12.9167	0.003018
12.9333	0.003091
12.95	0.002745
12.9667	0.002148
12.9833	0.001551
13	0.001243
13.0167	0.00139
13.0333	0.001829
13.05	0.002478
13.0667	0.002415
13.0833	0.001766
13.1	0.001238
13.1167	0.000451
13.1333	0.000794
13.15	0.001681
13.1667	0.001857
13.1833	0.001111
13.2	0.000527
13.2167	-0.0004
13.2333	-0.00113
13.25	-0.00122
13.2667	-0.00144
13.2833	-0.00237
13.3	-0.00281
13.3167	-0.00238
13.3333	-0.00275
13.35	-0.00337
13.3667	-0.0034
13.3833	-0.00285
13.4	-0.00314
13.4167	-0.005
13.4333	-0.00623
13.45	-0.00541
13.4667	-0.0053
13.4833	-0.00134
13.5	-0.00086
13.5167	0.005127
13.5333	0.009399
13.55	-0.0315
13.5667	-0.09033
13.5833	-0.16347
13.6	-0.25696
13.6167	-0.34189
13.6333	-0.37238
13.65	-0.34543
13.6667	-0.30676
13.6833	-0.26738
13.7	-0.21708
13.7167	-0.18729
13.7333	-0.15106
13.75	-0.11132
13.7667	-0.08455
13.7833	-0.07039
13.8	-0.0633
13.8167	-0.0607
13.8333	-0.0555
13.85	-0.0485
13.8667	-0.04238
13.8833	-0.03681
13.9	-0.0322
13.9167	-0.02922
13.9333	-0.02725
13.95	-0.02587
13.9667	-0.02448
13.9833	-0.02251
14	-0.01991
14.0167	-0.01764
14.0333	-0.0155
14.05	-0.01361
14.0667	-0.01218
14.0833	-0.01096
14.1	-0.01062
14.1167	-0.01044
14.1333	-0.01013
14.15	-0.01075
14.1667	-0.01078
14.1833	-0.01026
14.2	-0.01037
14.2167	-0.01051
14.2333	-0.01028
14.25	-0.01009
14.2667	-0.00952
14.2833	-0.00903
14.3	-0.0082
14.3167	-0.00837
14.3333	-0.00774
14.35	-0.00741
14.3667	-0.00761
14.3833	-0.0074
14.4	-0.00698
14.4167	-0.00603
14.4333	-0.00517
14.45	-0.00481
14.4667	-0.00373
14.4833	-0.00195
14.5	-0.00082
14.5167	0.000542
14.5333	0.001571
14.55	0.001971
14.5667	0.001995
14.5833	0.002857
14.6	0.003776
14.6167	0.004611
14.6333	0.00511
14.65	0.007117
14.6667	0.008036
14.6833	0.008828
14.7	0.007631
14.7167	0.006817
14.7333	0.006464
14.75	0.005274
14.7667	0.003999
14.7833	0.003563
14.8	0.00302
14.8167	0.002234
14.8333	0.002789
14.85	0.004055
14.8667	0.0044
14.8833	0.00441
14.9	0.003811
14.9167	0.004095
14.9333	0.002915
14.95	0.001902
14.9667	0.001307
14.9833	0.001048
15	0.001138
15.0167	0.001646
15.0333	0.001694
15.05	0.00375
15.0667	0.003212
15.0833	0.001207
15.1	-0.00112
15.1167	-0.00078
15.1333	-0.00044
15.15	-0.00169
15.1667	-0.0016
15.1833	-0.00364
15.2	-0.00313
15.2167	-0.00313
15.2333	-0.00327
15.25	0.000202
15.2667	0.002917
15.2833	0.006595
15.3	0.008226
15.3167	0.008948
15.3333	0.007493
15.35	0.006081
15.3667	0.005254
15.3833	0.005181
15.4	0.007327
15.4167	0.007001
15.4333	0.00588
15.45	0.00367
15.4667	0.001754
15.4833	0.001093
15.5	0.000928
15.5167	0.000281
15.5333	-0.00112
15.55	-0.00281
15.5667	-0.00409
15.5833	-0.00562
15.6	-0.0072
15.6167	-0.0082
15.6333	-0.00836
15.65	-0.00785
15.6667	-0.00709
15.6833	-0.00691
15.7	-0.00629
15.7167	-0.00645
15.7333	-0.00564
15.75	-0.005
15.7667	-0.00402
15.7833	-0.0038
15.8	-0.00435
15.8167	-0.00555
15.8333	-0.00634
15.85	-0.00699
15.8667	-0.00698
15.8833	-0.00647
15.9	-0.00523
15.9167	-0.00564
15.9333	-0.00731
15.95	-0.00789
15.9667	-0.00981
15.9833	-0.01111
16	-0.00735
16.0167	-0.00618
16.0333	-0.00986
16.05	-0.02831
16.0667	-0.07579
16.0833	-0.15943
16.1	-0.22882
16.1167	-0.26967
16.1333	-0.28234
16.15	-0.26499
16.1667	-0.23374
16.1833	-0.20614
16.2	-0.16975
16.2167	-0.14828
16.2333	-0.11446
16.25	-0.09219
16.2667	-0.08508
16.2833	-0.07458
16.3	-0.06597
16.3167	-0.05946
16.3333	-0.05429
16.35	-0.05067
16.3667	-0.04655
16.3833	-0.0415
16.4	-0.03621
16.4167	-0.03205
16.4333	-0.02797
16.45	-0.02289
16.4667	-0.01902
16.4833	-0.0159
16.5	-0.01275
16.5167	-0.0116
16.5333	-0.00915
16.55	-0.0072
16.5667	-0.00529
16.5833	-0.0033
16.6	-0.00119
16.6167	0.001446
16.6333	0.003033
16.65	0.004201
16.6667	0.004993
16.6833	0.005701
16.7	0.005275
16.7167	0.004709
16.7333	0.004479
16.75	0.003578
16.7667	0.004017
16.7833	0.00433
16.8	0.003847
16.8167	0.002687
16.8333	0.001443
16.85	-0.00043
16.8667	-0.00201
16.8833	-0.00543
16.9	-0.0073
16.9167	-0.00817
16.9333	0.026974
16.95	0.058849
16.9667	0.071841
16.9833	0.071394
17	0.064208
17.0167	0.056109
17.0333	0.048555
17.05	0.042382
17.0667	0.037465
17.0833	0.035019
17.1	0.034041
17.1167	0.032075
17.1333	0.028183
17.15	0.022867
17.1667	0.019185
17.1833	0.016214
17.2	0.014169
17.2167	0.012274
17.2333	0.010797
17.25	0.009739
17.2667	0.009686
17.2833	0.009508
17.3	0.007786
17.3167	0.007311
17.3333	0.007086
17.35	0.005731
17.3667	0.004502
17.3833	0.003817
17.4	0.002553
17.4167	0.001616
17.4333	0.000345
17.45	0.000958
17.4667	0.002073
17.4833	0.001722
17.5	0.001462
17.5167	0.000985
17.5333	0.000717
17.55	0.000114
17.5667	-0.0002
17.5833	0.000164
17.6	-9.9e-05
17.6167	-0.00029
17.6333	-0.00056
17.65	0.000381
17.6667	0.001532
17.6833	0.002264
17.7	0.002332
17.7167	0.001716
17.7333	0.000389
17.75	-0.00014
17.7667	-5e-06
17.7833	-0.0005
17.8	-0.00069
17.8167	-0.00056
17.8333	-0.00031
17.85	0.000651
17.8667	6.4e-05
17.8833	-0.00027
17.9	-0.00056
17.9167	-0.00087
17.9333	-0.00148
17.95	-0.0015
17.9667	-0.00164
17.9833	-0.00111
18	-0.00176
18.0167	-0.002
18.0333	-0.00179
18.05	0.000136
18.0667	0.000767
18.0833	0.001816
18.1	0.001402
18.1167	0.001089
18.1333	0.002073
18.15	0.002596
18.1667	0.00157
18.1833	0.000796
18.2	-0.00035
18.2167	-0.00116
18.2333	-0.00183
18.25	-0.00138
18.2667	-0.00134
18.2833	-0.00147
18.3	-0.00164
18.3167	-0.00097
18.3333	-0.00033
18.35	-3.4e-05
18.3667	-0.00049
18.3833	-0.00178
18.4	-0.00182
18.4167	-0.00092
18.4333	0.000267
18.45	0.002418
18.4667	0.003271
18.4833	0.005003
18.5	0.006066
18.5167	0.005965
18.5333	0.004942
18.55	-0.01819
18.5667	-0.05664
18.5833	-0.10217
18.6	-0.17127
18.6167	-0.21733
18.6333	-0.21667
18.65	-0.20044
18.6667	-0.18417
18.6833	-0.16249
18.7	-0.13809
18.7167	-0.11955
18.7333	-0.10231
18.75	-0.08892
18.7667	-0.07942
18.7833	-0.0749
18.8	-0.07047
18.8167	-0.06491
18.8333	-0.05842
18.85	-0.05152
18.8667	-0.04751
18.8833	-0.04207
18.9	-0.03793
18.9167	-0.03567
18.9333	-0.03392
18.95	-0.03028
18.9667	-0.0276
18.9833	-0.0253
19	-0.022
19.0167	-0.0182
19.0333	-0.01435
19.05	-0.01235
19.0667	-0.01281
19.0833	-0.01303
19.1	-0.01312
19.1167	-0.01229
19.1333	-0.0118
19.15	-0.01114
19.1667	-0.00981
19.1833	-0.00953
19.2	-0.01
19.2167	-0.00809
19.2333	-0.00697
19.25	-0.0069
19.2667	-0.00671
19.2833	-0.00681
19.3	-0.00783
19.3167	-0.00656
19.3333	-0.0052
19.35	-0.00325
19.3667	-0.00345
19.3833	-0.00406
19.4	-0.00379
19.4167	-0.00294
19.4333	-0.00226
19.45	-0.00075
19.4667	0.000643
19.4833	0.00086
19.5	0.001621
19.5167	0.001659
19.5333	0.000358
19.55	-0.00057
19.5667	-0.00049
19.5833	0.000263
19.6	0.000216
19.6167	-0.00064
19.6333	-0.00057
19.65	3.7e-05
19.6667	0.001317
19.6833	0.001927
19.7	0.002201
19.7167	0.00267
19.7333	0.003766
19.75	0.004318
19.7667	0.004577
19.7833	0.00492
19.8	0.005178
19.8167	0.005294
19.8333	0.00499
19.85	0.005231
19.8667	0.006016
19.8833	0.006969
19.9	0.006832
19.9167	0.00655
19.9333	0.007357
19.95	0.00787
19.9667	0.007337
19.9833	0.006595
20	0.005684
20.0167	0.005213
20.0333	0.004448
20.05	0.004269
20.0667	0.003882
20.0833	0.003117
20.1	0.002561
20.1167	0.001939
20.1333	0.00136
20.15	0.000905
20.1667	0.000702
20.1833	0.000583
20.2	0.000715
20.2167	0.00082
20.2333	0.000633
20.25	-0.00027
20.2667	-0.00159
20.2833	-0.00211
20.3	-0.00175
20.3167	-0.00159
20.3333	-0.00172
20.35	-0.00269
20.3667	-0.00341
20.3833	-0.00367
20.4	-0.0038
20.4167	-0.00434
20.4333	-0.00441
20.45	-0.00382
20.4667	-0.0031
20.4833	-0.00322
20.5	-0.00359
20.5167	-0.00192
20.5333	-0.00089
20.55	-0.00053
20.5667	-0.00109
20.5833	-0.00081
20.6	0.000142
20.6167	0.000535
20.6333	0.000635
20.65	0.000651
20.6667	0.000793
20.6833	0.001479
20.7	0.002039
20.7167	0.0031
20.7333	0.002527
20.75	0.002123
20.7667	0.002723
20.7833	0.003239
20.8	0.002625
20.8167	0.001513
20.8333	0.00149
20.85	0.001467
20.8667	0.001737
20.8833	0.00138
20.9	0.001189
20.9167	0.001635
20.9333	0.001035
20.95	0.002528
20.9667	0.003435
20.9833	0.00137
21	-0.00229
21.0167	-0.01104
21.0333	-0.01435
21.05	-0.01896
21.0667	-0.03822
21.0833	-0.08169
21.1	-0.11937
21.1167	-0.1485
21.1333	-0.14067
21.15	-0.12764
21.1667	-0.08409
21.1833	-0.0546
21.2	-0.0453
21.2167	-0.03569
21.2333	-0.03161
21.25	-0.02661
21.2667	-0.02366
21.2833	-0.02359
21.3	-0.02324
21.3167	-0.02446
21.3333	-0.0235
21.35	-0.02246
21.3667	-0.02209
21.3833	-0.02177
21.4	-0.02157
21.4167	-0.02122
21.4333	-0.02076
21.45	-0.02079
21.4667	-0.02288
21.4833	-0.02429
21.5	-0.02453
21.5167	-0.02309
21.5333	-0.02273
21.55	-0.02237
21.5667	-0.02239
21.5833	-0.02111
21.6	-0.01933
21.6167	-0.01904
21.6333	-0.01816
21.65	-0.0177
21.6667	-0.01732
21.6833	-0.01678
21.7	-0.0167
21.7167	-0.01668
21.7333	-0.01591
21.75	-0.01539
21.7667	-0.0145
21.7833	-0.01293
21.8	-0.01132
21.8167	-0.00995
21.8333	-0.01021
21.85	-0.01067
21.8667	-0.01047
21.8833	-0.01064
21.9	-0.01128
21.9167	-0.01143
21.9333	-0.01117
21.95	-0.01107
21.9667	-0.01126
21.9833	-0.01196
22	-0.01169
22.0167	-0.01149
22.0333	-0.01175
22.05	-0.01284
22.0667	-0.01373
22.0833	-0.01407
22.1	-0.01441
22.1167	-0.0154
22.1333	-0.01635
22.15	-0.01638
22.1667	-0.01669
22.1833	-0.01685
22.2	-0.01675
22.2167	-0.01658
22.2333	-0.01612
22.25	-0.01588
22.2667	-0.01491
22.2833	-0.0137
22.3	-0.01312
22.3167	-0.01176
22.3333	-0.01136
22.35	-0.01067
22.3667	-0.00931
22.3833	-0.00782
22.4	-0.00658
22.4167	-0.00633
22.4333	-0.00574
22.45	-0.00481
22.4667	-0.00304
22.4833	-0.00191
22.5	-0.00044
22.5167	0.000893
22.5333	0.001805
22.55	0.002382
22.5667	0.003295
22.5833	0.003746
22.6	0.00403
22.6167	0.005093
22.6333	0.005949
22.65	0.005801
22.6667	0.005401
22.6833	0.005713
22.7	0.005689
22.7167	0.005728
22.7333	0.005392
22.75	0.00493
22.7667	0.00539
22.7833	0.004425
22.8	0.003964
22.8167	0.002379
22.8333	0.001591
22.85	0.000551
22.8667	-0.00053
22.8833	-0.00128
22.9	-0.00114
22.9167	-0.0014
22.9333	-0.00174
22.95	-0.0022
22.9667	-0.00308
22.9833	-0.00279
23	-0.00351
23.0167	-0.00383
23.0333	-0.00377
23.05	-0.00389
23.0667	-0.00375
23.0833	-0.00324
23.1	-0.00343
23.1167	-0.00312
23.1333	-0.00311
23.15	-0.00393
23.1667	-0.00463
23.1833	-0.00457
23.2	-0.00427
23.2167	-0.00492
23.2333	-0.00437
23.25	-0.00419
23.2667	-0.00431
23.2833	-0.00467
23.3	-0.00433
23.3167	-0.00356
23.3333	-0.00339
23.35	-0.00347
23.3667	-0.00371
23.3833	-0.004
23.4	-0.00387
23.4167	-0.0034
23.4333	-0.00046
23.45	0.001644
23.4667	0.001192
23.4833	-0.00031
23.5	-0.00398
23.5167	-0.00806
23.5333	-0.00176
23.55	-0.00673
23.5667	-0.03635
23.5833	-0.07694
23.6	-0.10435
23.6167	-0.11435
23.6333	-0.09798
23.65	-0.05913
23.6667	-0.01177
23.6833	0.013263
23.7	0.027204
23.7167	0.029163
23.7333	0.023584
23.75	0.019722
23.7667	0.016027
23.7833	0.013462
23.8	0.012572
23.8167	0.011808
23.8333	0.01209
23.85	0.012037
23.8667	0.010477
23.8833	0.008959
23.9	0.006897
23.9167	0.005051
23.9333	0.00396
23.95	0.003371
23.9667	0.002824
23.9833	0.002906
24	0.003364
24.0167	0.003371
24.0333	0.00405
24.05	0.004018
24.0667	0.003901
24.0833	0.003785
24.1	0.003878
24.1167	0.003601
24.1333	0.003117
24.15	0.002215
24.1667	0.001605
24.1833	0.001498
24.2	0.001851
24.2167	0.001453
24.2333	0.001305
24.25	0.001325
24.2667	0.001262
24.2833	0.001408
24.3	0.000883
24.3167	-0.00023
24.3333	-0.00106
24.35	-0.00193
24.3667	-0.00175
24.3833	-0.00128
24.4	-0.00101
24.4167	-0.00148
24.4333	-0.00257
24.45	-0.00283
24.4667	-0.00334
24.4833	-0.00381
24.5	-0.00453
24.5167	-0.00347
24.5333	-0.00338
24.55	-0.00253
24.5667	-0.00127
24.5833	3.9e-05
24.6	0.001805
24.6167	0.003045
24.6333	0.003568
24.65	0.00476
24.6667	0.005156
24.6833	0.004004
24.7	0.003187
24.7167	0.002759
24.7333	0.002367
24.75	0.002979
24.7667	0.00355
24.7833	0.004288
24.8	0.005026
24.8167	0.004052
24.8333	0.003404
24.85	0.002714
24.8667	0.002024
24.8833	0.001795
24.9	0.000979
24.9167	0.000156
24.9333	-0.00064
24.95	-0.00135
24.9667	-0.00177
24.9833	-0.00193
25	-0.00143
25.0167	-0.00153
25.0333	-0.00161
25.05	-0.00232
25.0667	-0.00244
25.0833	-0.0031
25.1	-0.00343
25.1167	-0.00346
25.1333	-0.00246
25.15	-0.00238
25.1667	-0.00222
25.1833	-0.00222
25.2	-0.00214
25.2167	-0.0029
25.2333	-0.00347
25.25	-0.00496
25.2667	-0.00612
25.2833	-0.00715
25.3	-0.00802
25.3167	-0.00896
25.3333	-0.00931
25.35	-0.0092
25.3667	-0.0098
25.3833	-0.01002
25.4	-0.01133
25.4167	-0.012
25.4333	-0.01287
25.45	-0.01479
25.4667	-0.01691
25.4833	-0.0187
25.5	-0.02003
25.5167	-0.01987
25.5333	-0.01856
25.55	-0.01427
25.5667	-0.01153
25.5833	-0.01022
25.6	-0.00928
25.6167	-0.00929
25.6333	-0.00578
25.65	-0.00203
25.6667	0.003445
25.6833	0.009378
25.7	0.013218
25.7167	0.016077
25.7333	0.021457
25.75	0.02265
25.7667	0.020619
25.7833	0.01863
25.8	0.019237
25.8167	0.01944
25.8333	0.018868
25.85	0.018547
25.8667	0.01831
25.8833	0.016565
25.9	0.014319
25.9167	0.011219
25.9333	0.007516
25.95	0.003561
25.9667	0.002202
25.9833	0.003816
26	0.003797
26.0167	0.004807
26.0333	-0.00182
26.05	-0.01259
26.0667	-0.04798
26.0833	-0.07463
26.1	-0.09172
26.1167	-0.09628
26.1333	-0.0862
26.15	-0.06084
26.1667	-0.02564
26.1833	-0.00509
26.2	0.00109
26.2167	0.008001
26.2333	0.012003
26.25	0.011316
26.2667	0.008075
26.2833	0.004374
26.3	0.002682
26.3167	0.002717
26.3333	0.002228
26.35	0.00153
26.3667	0.000538
26.3833	-7.6e-05
26.4	-0.00182
26.4167	-0.0049
26.4333	-0.00737
26.45	-0.00947
26.4667	-0.0119
26.4833	-0.01345
26.5	-0.01413
26.5167	-0.01417
26.5333	-0.01403
26.55	-0.01305
26.5667	-0.01174
26.5833	-0.01281
26.6	-0.01451
26.6167	-0.01609
26.6333	-0.01765
26.65	-0.019
26.6667	-0.0196
26.6833	-0.01844
26.7	-0.01825
26.7167	-0.01659
26.7333	-0.01722
26.75	-0.0174
26.7667	-0.01862
26.7833	-0.01967
26.8	-0.01917
26.8167	-0.01944
26.8333	-0.01915
26.85	-0.02003
26.8667	-0.02213
26.8833	-0.02284
26.9	-0.02356
26.9167	-0.02349
26.9333	-0.02296
26.95	-0.0225
26.9667	-0.02289
26.9833	-0.02352
27	-0.02437
27.0167	-0.02414
27.0333	-0.02454
27.05	-0.02464
27.0667	-0.02487
27.0833	-0.02568
27.1	-0.02708
27.1167	-0.02704
27.1333	-0.02682
27.15	-0.02652
27.1667	-0.02642
27.1833	-0.02608
27.2	-0.02548
27.2167	-0.02525
27.2333	-0.02447
27.25	-0.02306
27.2667	-0.02169
27.2833	-0.02003
27.3	-0.01966
27.3167	-0.01887
27.3333	-0.01749
27.35	-0.01665
27.3667	-0.01472
27.3833	-0.01392
27.4	-0.01317
27.4167	-0.01149
27.4333	-0.01022
27.45	-0.00983
27.4667	-0.00898
27.4833	-0.00839
27.5	-0.00792
27.5167	-0.00782
27.5333	-0.00768
27.55	-0.00788
27.5667	-0.00841
27.5833	-0.00886
27.6	-0.00813
27.6167	-0.00758
27.6333	-0.00769
27.65	-0.00772
27.6667	-0.00725
27.6833	-0.00703
27.7	-0.00727
27.7167	-0.00727
27.7333	-0.00714
27.75	-0.00743
27.7667	-0.00735
27.7833	-0.00697
27.8	-0.00672
27.8167	-0.0061
27.8333	-0.00598
27.85	-0.006
27.8667	-0.00538
27.8833	-0.00489
27.9	-0.00369
27.9167	-0.00497
27.9333	-0.00517
27.95	-0.00579
27.9667	-0.00692
27.9833	-0.00728
28	-0.00711
28.0167	-0.00745
28.0333	-0.00806
28.05	-0.00782
28.0667	-0.00767
28.0833	-0.00773
28.1	-0.00834
28.1167	-0.00863
28.1333	-0.00889
28.15	-0.00927
28.1667	-0.00894
28.1833	-0.00786
28.2	-0.0077
28.2167	-0.00698
28.2333	-0.0056
28.25	-0.00464
28.2667	-0.00355
28.2833	-0.0028
28.3	-0.00167
28.3167	-0.00152
28.3333	-0.0011
28.35	-0.00071
28.3667	0.000428
28.3833	0.001232
28.4	0.003083
28.4167	0.003662
28.4333	0.003353
28.45	0.002709
28.4667	0.002316
28.4833	0.000793
28.5	-0.00065
28.5167	0.002173
28.5333	0.002849
28.55	-0.00631
28.5667	-0.0156
28.5833	-0.0431
28.6	-0.10171
28.6167	-0.11202
28.6333	-0.10382
28.65	-0.07415
28.6667	-0.03183
28.6833	0.000611
28.7	0.002904
28.7167	0.013563
28.7333	0.018146
28.75	0.016281
28.7667	0.013286
28.7833	0.013389
28.8	0.012236
28.8167	0.01112
28.8333	0.010042
28.85	0.008838
28.8667	0.008472
28.8833	0.008398
28.9	0.008451
28.9167	0.007118
28.9333	0.00503
28.95	0.003235
28.9667	0.002026
28.9833	0.002031
29	0.002287
29.0167	0.002123
29.0333	0.002085
29.05	0.002088
29.0667	0.002217
29.0833	0.002262
29.1	0.002056
29.1167	0.002604
29.1333	0.003363
29.15	0.003494
29.1667	0.003331
29.1833	0.003001
29.2	0.00242
29.2167	0.001381
29.2333	0.000803
29.25	0.000729
29.2667	0.001491
29.2833	0.001626
29.3	0.000965
29.3167	0.00039
29.3333	0.000905
29.35	0.001043
29.3667	0.00139
29.3833	0.001235
29.4	0.000871
29.4167	0.000592
29.4333	0.00048
29.45	0.000201
29.4667	-0.0005
29.4833	0.000355
29.5	0.000955
29.5167	0.001262
29.5333	0.000856
29.55	0.000114
29.5667	0.000253
29.5833	-0.00024
29.6	-0.00085
29.6167	-0.00147
29.6333	-0.00193
29.65	-0.00297
29.6667	-0.00338
29.6833	-0.00483
29.7	-0.00282
29.7167	-0.00173
29.7333	-0.00168
29.75	-0.00198
29.7667	-0.00315
29.7833	-0.00047
29.8	0.000702
29.8167	0.001327
29.8333	0.000735
29.85	0.001734
29.8667	0.001519
29.8833	0.0003
29.9	0.000168
29.9167	0.001333
29.9333	0.002705
29.95	0.001984
29.9667	0.001012
29.9833	0.0005
30	0.000114
30.0167	0.000103
30.0333	9e-05
30.05	-0.00089
30.0667	-0.00082
30.0833	-7.5e-05
30.1	0.000164
30.1167	0.0004
30.1333	0.00055
30.15	-0.00064
30.1667	-0.00041
30.1833	0.000751
30.2	-0.00015
30.2167	-0.00054
30.2333	-0.0014
30.25	-0.00142
30.2667	-0.00048
30.2833	0
30.3	-0.00015
30.3167	-0.00042
30.3333	-7e-05
30.35	0.000113
30.3667	0.000799
30.3833	-6.4e-05
30.4	-0.00118
30.4167	-0.00175
30.4333	-0.00241
30.45	-0.00248
30.4667	-0.00209
30.4833	-0.00191
30.5	-0.00123
30.5167	-0.00046
30.5333	-0.0002
30.55	-0.00119
30.5667	-0.00034
30.5833	0.001177
30.6	0.001022
30.6167	0.000825
30.6333	0.00084
30.65	0.001063
30.6667	0.001455
30.6833	0.00126
30.7	0.001651
30.7167	0.001752
30.7333	0.002819
30.75	0.00175
30.7667	0.001729
30.7833	0.002419
30.8	0.002146
30.8167	0.002085
30.8333	0.001609
30.85	0.000547
30.8667	-0.00102
30.8833	-0.00154
30.9	-0.00122
30.9167	-0.00115
30.9333	-0.00199
30.95	-0.00221
30.9667	-0.00105
30.9833	-0.00123
31	-0.00329
31.0167	0.000843
31.0333	0.006153
31.05	-0.01048
31.0667	-0.03807
31.0833	-0.06207
31.1	-0.09465
31.1167	-0.11065
31.1333	-0.09872
31.15	-0.062
31.1667	-0.0435
31.1833	-0.0126
31.2	0.009461
31.2167	0.02131
31.2333	0.025793
31.25	0.027261
31.2667	0.024166
31.2833	0.01973
31.3	0.016719
31.3167	0.014086
31.3333	0.013298
31.35	0.012092
31.3667	0.009127
31.3833	0.006875
31.4	0.005543
31.4167	0.003543
31.4333	0.00071
31.45	-0.00271
31.4667	-0.00475
31.4833	-0.00574
31.5	-0.00623
31.5167	-0.00512
31.5333	-0.00485
31.55	-0.00442
31.5667	-0.0057
31.5833	-0.00601
31.6	-0.00729
31.6167	-0.00685
31.6333	-0.00674
31.65	-0.0063
31.6667	-0.00656
31.6833	-0.00558
31.7	-0.00513
31.7167	-0.00519
31.7333	-0.00558
31.75	-0.00563
31.7667	-0.00518
31.7833	-0.00418
31.8	-0.00436
31.8167	-0.00516
31.8333	-0.00596
31.85	-0.00664
31.8667	-0.00555
31.8833	-0.00459
31.9	-0.00326
31.9167	-0.00305
31.9333	-0.0025
31.95	-0.00254
31.9667	-0.00266
31.9833	-0.00287
32	-0.00379
32.0167	-0.00437
32.0333	-0.00536
32.05	-0.00501
32.0667	-0.00509
32.0833	-0.00504
32.1	-0.00544
32.1167	-0.00572
32.1333	-0.00541
32.15	-0.00518
32.1667	-0.00554
32.1833	-0.00653
32.2	-0.00752
32.2167	-0.00913
32.2333	-0.00969
32.25	-0.0095
32.2667	-0.00972
32.2833	-0.01032
32.3	-0.01009
32.3167	-0.00964
32.3333	-0.00914
32.35	-0.00852
32.3667	-0.00757
32.3833	-0.00779
32.4	-0.00779
32.4167	-0.00755
32.4333	-0.00776
32.45	-0.00792
32.4667	-0.00738
32.4833	-0.00671
32.5	-0.00625
32.5167	-0.00532
32.5333	-0.00481
32.55	-0.004
32.5667	-0.00307
32.5833	-0.00256
32.6	-0.00247
32.6167	-0.0012
32.6333	-0.0003
32.65	0.000555
32.6667	0.000657
32.6833	0.000717
32.7	0.000192
32.7167	0.001094
32.7333	0.002378
32.75	0.003538
32.7667	0.003901
32.7833	0.004349
32.8	0.00354
32.8167	0.003656
32.8333	0.003525
32.85	0.002851
32.8667	0.002134
32.8833	0.001878
32.9	0.002166
32.9167	0.001869
32.9333	0.000736
32.95	-0.00094
32.9667	-0.00216
32.9833	-0.00145
33	-0.00116
33.0167	-0.00121
33.0333	-0.00071
33.05	-0.00198
33.0667	-0.00332
33.0833	-0.00488
33.1	-0.00472
33.1167	-0.00549
33.1333	-0.00605
33.15	-0.00536
33.1667	-0.00475
33.1833	-0.00519
33.2	-0.00513
33.2167	-0.00436
33.2333	-0.00301
33.25	-0.00216
33.2667	-0.00097
33.2833	-0.00063
33.3	-0.00041
33.3167	0.000568
33.3333	0.000744
33.35	0.000627
33.3667	0.000551
[truncated: 459 more rows]
