# Supplementary material for: Sequence-based drug design as a concept in computational drug design
Source: Nat Commun. 2023 Jul 14;14:4217. doi: 10.1038/s41467-023-39856-w (PMC10349078; doi:10.1038/s41467-023-39856-w)
Supplement: Supplementary file 3 — Source data [file 41467_2023_39856_MOESM3_ESM.zip › Source data/Source data for Supplementary Fig.5.xlsx]

## Sheet: Supplementary Fig. 5a
ARF1WT + Lansoprazole					ARF1WT+ Lansoprazole + DTT					ARF1C159A + Lansoprazole
		50 µM Lansoprazole	12.5 µM Lansoprazole				50 µM Lansoprazole	12.5 µM Lansoprazole				50 µM Lansoprazole	12.5 µM Lansoprazole
Temperature(℃)	DMSO	20 × Lansoprazole	5 × Lansoprazole		Temperature(℃)	DMSO	20 × Lansoprazole	5 × Lansoprazole		Temperature(℃)	DMSO	20 × Lansoprazole	5 × Lansoprazole
40	12315.7	11031.2	11509.3		40	12481.8	11107.2	11207		40	31968.4	31047.8	31894.2
40.5	12258.7	11042.9	11465		40.5	12459.6	11092.8	11170.3		40.5	31985.1	31090.6	31974.6
41	12205.8	11072.8	11426.9		41	12450.6	11088.6	11144		41	32047.9	31177.5	32102.8
41.5	12159.1	11124.5	11396.4		41.5	12456.2	11096.8	11129.9		41.5	32161.8	31313.1	32285.3
42	12120.1	11201	11374		42	12478.8	11119.1	11128.8		42	32336.3	31507.5	32532.8
42.5	12091.3	11306.2	11362		42.5	12519.2	11157.3	11142.5		42.5	32580.5	31766.8	32852.7
43	12076.4	11445.6	11364.2		43	12578.9	11213.4	11173.4		43	32900.8	32096.5	33248.6
43.5	12076.8	11624.4	11382.9		43.5	12660.3	11290.2	11223.4		43.5	33300.7	32500.7	33725.9
44	12094.6	11847.2	11421.6		44	12766.5	11389.9	11294.7		44	33785.4	32980.2	34284.9
44.5	12132.8	12119.2	11484		44.5	12899.4	11515	11389.7		44.5	34349.9	33530.1	34921.2
45	12194	12447.2	11574.5		45	13062.8	11668.6	11510.5		45	34993	34146.4	35631.2
45.5	12280.8	12835.8	11696.5		45.5	13258.7	11852.7	11658.9		45.5	35714.7	34826.6	36415
46	12394.9	13284.9	11852.4		46	13488.8	12069.1	11836.6		46	36510.5	35563.6	37265.2
46.5	12540.5	13797.6	12045.9		46.5	13754	12319	12044.1		46.5	37371.3	36349.7	38174.6
47	12721.4	14378.1	12281.5		47	14056.2	12604.1	12283.3		47	38293.6	37179.1	39135
47.5	12938.9	15024.5	12559.9		47.5	14394.5	12924.6	12554.8		47.5	39265.4	38042.7	40133.2
48	13194.8	15738.4	12883.1		48	14770.8	13281.9	12860.4		48	40275.1	38930.2	41154.9
48.5	13491.9	16520	13253		48.5	15186.3	13676.5	13200.6		48.5	41317.6	39835.3	42191.3
49	13830.4	17366.5	13669.9		49	15640.4	14108.4	13577.2		49	42386.7	40755.1	43236.5
49.5	14209.3	18267.3	14131		49.5	16133	14576.8	13989.4		49.5	43478.9	41686.3	44286.2
50	14629.2	19213.8	14636.5		50	16663.8	15080.5	14437.3		50	44596.2	42629	45341.5
50.5	15088.2	20189.6	15182.8		50.5	17229.6	15616.3	14918.1		50.5	45740.6	43584.3	46404.7
51	15583.4	21178.9	15767.9		51	17827.2	16182.5	15431.2		51	46908.4	44555.2	47477.5
51.5	16111.7	22163.2	16388		51.5	18455.5	16777.1	15973.3		51.5	48100.4	45538	48560.4
52	16668.9	23126.2	17039.4		52	19111.4	17397.5	16542.5		52	49308.9	46528.4	49649.7
52.5	17250.2	24051.6	17717.1		52.5	19792.6	18041.9	17135.3		52.5	50523.4	47519.5	50741.6
53	17852.2	24928	18419.3		53	20499.3	18711.2	17752.2		53	51729.2	48502.6	51828.2
53.5	18471.2	25743	19138.7		53.5	21233	19404.5	18391.8		53.5	52910.8	49458.6	52894.3
54	19103.8	26488.1	19871.9		54	21993.8	20121.7	19054.5		54	54046.1	50371.8	53921.3
54.5	19748.6	27154.5	20615		54.5	22784.8	20865.4	19742.1		54.5	55112.8	51221.2	54888.8
55	20405.8	27732.8	21365.6		55	23609.1	21637.9	20458		55	56092.1	51988.4	55775.9
55.5	21074.1	28211.6	22117.7		55.5	24468	22438.6	21202.7		55.5	56963.6	52652.8	56561.9
56	21751.1	28580.9	22869.5		56	25359.2	23267.3	21976.5		56	57709.3	53200.8	57230.1
56.5	22436.4	28832.9	23617.3		56.5	26281.7	24123.3	22779.9		56.5	58317.8	53623.2	57768.5
57	23131.3	28962.6	24357.9		57	27225.9	24996.5	23605.6		57	58780.4	53915.5	58173.5
57.5	23830.3	28970.4	25086.5		57.5	28181.1	25877.5	24445.4		57.5	59087.1	54072.1	58437.4
58	24528.1	28861.8	25795.1		58	29132	26752.7	25286.3		58	59239.3	54095.2	58559.5
58.5	25220.2	28648.9	26476.9		58.5	30063.2	27606	26114.9		58.5	59241.5	53988.2	58546.1
59	25893.8	28345.9	27118.2		59	30951.8	28416.3	26909.5		59	59102.8	53757.8	58403.9
59.5	26528.1	27970.8	27704.5		59.5	31780.1	29168.8	27655.3		59.5	58843	53417.4	58145.3
60	27108	27541.7	28218.5		60	32529.4	29845.7	28334.2		60	58481	52980.5	57784.6
60.5	27617.7	27078.4	28649		60.5	33183.1	30432.2	28929.8
61	28041.8	26596.8	28981.7		61	33726.6	30916.8	29429.5
61.5	28370.9	26108.3	29209.8		61.5	34153	31294.9	29827.4
62	28601.5	25621.7	29327.4		62	34459.3	31562.7	30118.8
62.5	28734.3	25143.9	29336.9		62.5	34645.8	31721.8	30303.1
63	28771.8	24676.4	29241		63	34719.8	31780.2	30388.4
63.5	28721.9	24220	29050.9		63.5	34691.7	31747.2	30381.7
64	28596.7	23777.1	28781.2		64	34574.7	31634.3	30295.1
64.5	28410.3	23346.2	28450.8		64.5	34382.2	31455.4	30140.5
65	28175.2	22925.2	28076.9		65	34129.2	31223.9	29932.1

## Sheet: Supplementary Fig. 5b
ARF1WT + Omeprazole					ARF1WT+ Omeprazole + DTT					ARF1C159A + Omeprazole
		50 µM Omeprazole	12.5 µM Omeprazole				50 µM Omeprazole	12.5 µM Omeprazole				50 µM Omeprazole	12.5 µM Omeprazole
Temperature(℃)	DMSO	20 × Omeprazole	5 × Omeprazole		Temperature(℃)	DMSO	20 × Omeprazole	5 × Omeprazole		Temperature(℃)	DMSO	20 × Omeprazole	5 × Omeprazole
40	12315.7	11671.5	11133.8		40	12481.8	12374.6	11971.5		40	31968.4	32566.1	33185.9
40.5	12258.7	11635.4	11081.3		40.5	12459.6	12341.9	11957.1		40.5	31985.1	32613.3	33285.2
41	12205.8	11608.1	11035.3		41	12450.6	12323	11957.7		41	32047.9	32709.4	33428.4
41.5	12159.1	11591.3	10996.7		41.5	12456.2	12318.9	11973.5		41.5	32161.8	32860	33623.9
42	12120.1	11585.5	10966.5		42	12478.8	12331.7	12006.9		42	32336.3	33074.5	33878.3
42.5	12091.3	11593.5	10947.1		42.5	12519.2	12362.7	12059.7		42.5	32580.5	33361.2	34199.8
43	12076.4	11618.5	10941.2		43	12578.9	12413	12133.2		43	32900.8	33728.7	34591.7
43.5	12076.8	11664.7	10951.5		43.5	12660.3	12485.4	12229.9		43.5	33300.7	34180.4	35060.9
44	12094.6	11736	10980.4		44	12766.5	12582.8	12353		44	33785.4	34719	35609.3
44.5	12132.8	11837	11032.3		44.5	12899.4	12706.7	12503.6		44.5	34349.9	35337.7	36232.6
45	12194	11972.9	11111.4		45	13062.8	12860.2	12685		45	34993	36034.5	36927.2
45.5	12280.8	12147.5	11220.5		45.5	13258.7	13045.8	12899.3		45.5	35714.7	36802.9	37692
46	12394.9	12362.3	11361.3		46	13488.8	13263.9	13147.6		46	36510.5	37635.6	38517.6
46.5	12540.5	12621.4	11537.8		46.5	13754	13514.5	13429.7		46.5	37371.3	38522.7	39394.1
47	12721.4	12927.8	11751.2		47	14056.2	13800	13748.6		47	38293.6	39458.7	40318.7
47.5	12938.9	13280.8	12001.9		47.5	14394.5	14117.1	14102.7		47.5	39265.4	40422.1	41277.4
48	13194.8	13682	12291.5		48	14770.8	14465.6	14492.5		48	40275.1	41399.2	42263.1
48.5	13491.9	14130.9	12621		48.5	15186.3	14846.8	14919.2		48.5	41317.6	42381.8	43270.6
49	13830.4	14626.6	12990.2		49	15640.4	15260	15382.7		49	42386.7	43364.2	44298.6
49.5	14209.3	15167.3	13398.5		49.5	16133	15702.2	15880.2		49.5	43478.9	44343.6	45342.1
50	14629.2	15752.5	13845.7		50	16663.8	16178.1	16412.8		50	44596.2	45330.2	46407.5
50.5	15088.2	16378.5	14329.9		50.5	17229.6	16686.6	16977.6		50.5	45740.6	46329.7	47494
51	15583.4	17043.6	14849.9		51	17827.2	17225.5	17572		51	46908.4	47345.2	48605.5
51.5	16111.7	17742.1	15403.4		51.5	18455.5	17795.4	18194.2		51.5	48100.4	48377.5	49739.2
52	16668.9	18467.2	15987.6		52	19111.4	18396.7	18842.6		52	49308.9	49419.8	50889.1
52.5	17250.2	19210.8	16600		52.5	19792.6	19024.5	19513.7		52.5	50523.4	50467.5	52048.6
53	17852.2	19965.9	17237.7		53	20499.3	19679.3	20208.7		53	51729.2	51514.1	53208.1
53.5	18471.2	20724.8	17897		53.5	21233	20362.1	20928.1		53.5	52910.8	52544.2	54345.5
54	19103.8	21481.2	18575.5		54	21993.8	21072.5	21673.7		54	54046.1	53543.9	55444.2
54.5	19748.6	22230.7	19271.7		54.5	22784.8	21812.6	22448.9		54.5	55112.8	54494.3	56484.8
55	20405.8	22970.6	19982.5		55	23609.1	22586.6	23257.8		55	56092.1	55379.1	57444.3
55.5	21074.1	23695.1	20705.8		55.5	24468	23395.5	24100.9		55.5	56963.6	56173.6	58299.9
56	21751.1	24391.7	21437.9		56	25359.2	24241.8	24979.3		56	57709.3	56857.9	59038
56.5	22436.4	25051.5	22175		56.5	26281.7	25124.1	25890.2		56.5	58317.8	57416.3	59641.1
57	23131.3	25668.6	22912.6		57	27225.9	26033.5	26824		57	58780.4	57844.3	60099.7
57.5	23830.3	26227	23647		57.5	28181.1	26960.9	27769.7		57.5	59087.1	58120.5	60401.2
58	24528.1	26712.9	24368.1		58	29132	27894.9	28714		58	59239.3	58251.2	60544.3
58.5	25220.2	27124.1	25069.2		58.5	30063.2	28816.5	29638.1		58.5	59241.5	58246.2	60530.8
59	25893.8	27448.8	25736.6		59	30951.8	29704.7	30521.5		59	59102.8	58109.1	60370.5
59.5	26528.1	27667.1	26354.2		59.5	31780.1	30545.2	31348		59.5	58843	57853.8	60078.6
60	27108	27778.1	26904.6		60	32529.4	31315.9	32098.8		60	58481	57505.8	59677
60.5	27617.7	27783.1	27376.2		60.5	33183.1	31994.9	32755.2
61	28041.8	27683	27754.7		61	33726.6	32565.4	33303.3
61.5	28370.9	27492.2	28033.2		61.5	34153	33020.5	33736.1
62	28601.5	27230.7	28207.6		62	34459.3	33351.6	34047.7
62.5	28734.3	26915.8	28277.3		62.5	34645.8	33559.7	34238.5
63	28771.8	26565.9	28245.8		63	34719.8	33654.2	34318.3
63.5	28721.9	26196.9	28121.9		63.5	34691.7	33646.9	34298.3
64	28596.7	25819.5	27916.7		64	34574.7	33548.5	34191.4
64.5	28410.3	25444.8	27645.5		64.5	34382.2	33374.7	34012.4
65	28175.2	25076.2	27324.2		65	34129.2	33141.2	33776.9

## Sheet: Supplementary Fig. 5c
ARF1WT + Pantoprazole					ARF1WT+ Pansoprazole + DTT					ARF1C159A + Pansoprazole
		50 µM Pantoprazole	12.5 µM Pantoprazole				50 µM Pantoprazole	12.5 µM Pantoprazole				50 µM Pantoprazole	12.5 µM Pantoprazole
Temperature(℃)	DMSO	20 × Pantoprazole	5 × Pantoprazole		Temperature(℃)	DMSO	20 × Pantoprazole	5 × Pantoprazole		Temperature(℃)	DMSO	20 × Pantoprazole	5 × Pantoprazole
40	12315.7	11745.3	11469.8		40	12481.8	11889.1	12461		40	31968.4	31546.9	30895.5
40.5	12258.7	11688.6	11409.1		40.5	12459.6	11858.8	12398.4		40.5	31985.1	31572.7	30940.6
41	12205.8	11638.5	11352.9		41	12450.6	11841	12348		41	32047.9	31646.1	31034.9
41.5	12159.1	11596.5	11302.4		41.5	12456.2	11837.1	12312		41.5	32161.8	31772.7	31184.3
42	12120.1	11563.9	11258.4		42	12478.8	11849.1	12291.1		42	32336.3	31962.5	31397.7
42.5	12091.3	11542.8	11223.5		42.5	12519.2	11878.4	12286.3		42.5	32580.5	32225.6	31684.7
43	12076.4	11536.8	11200		43	12578.9	11927.8	12301.1		43	32900.8	32567.3	32050.4
43.5	12076.8	11548.6	11190.7		43.5	12660.3	11998.1	12338.2		43.5	33300.7	32989.4	32499.8
44	12094.6	11581.5	11197.5		44	12766.5	12091.8	12399.5		44	33785.4	33495.8	33035.7
44.5	12132.8	11639	11223.7		44.5	12899.4	12210.6	12487.9		44.5	34349.9	34082.4	33654.1
45	12194	11725.8	11273.3		45	13062.8	12357.8	12607		45	34993	34745.5	34351.4
45.5	12280.8	11844.7	11350.3		45.5	13258.7	12534.5	12757.9		45.5	35714.7	35483.8	35126.4
46	12394.9	11998.1	11457.4		46	13488.8	12743.5	12942		46	36510.5	36293.2	35972.5
46.5	12540.5	12189.8	11599.7		46.5	13754	12985.8	13160.6		46.5	37371.3	37164	36880.4
47	12721.4	12423.4	11781.3		47	14056.2	13263.2	13414.8		47	38293.6	38089.9	37842.9
47.5	12938.9	12698.7	12003.3		47.5	14394.5	13574.2	13703.2		47.5	39265.4	39053.9	38846.1
48	13194.8	13018.5	12268.2		48	14770.8	13920.1	14026.4		48	40275.1	40040.5	39876.5
48.5	13491.9	13384.2	12577.4		48.5	15186.3	14300.1	14384.9		48.5	41317.6	41040.5	40923.2
49	13830.4	13795.7	12930.4		49	15640.4	14714.3	14778.3		49	42386.7	42047.8	41979.3
49.5	14209.3	14252.7	13325.7		49.5	16133	15162.3	15204.3		49.5	43478.9	43056.5	43040.2
50	14629.2	14757	13763		50	16663.8	15645.2	15663.5		50	44596.2	44074.2	44106.5
50.5	15088.2	15306.7	14238.6		50.5	17229.6	16161	16153.2		50.5	45740.6	45105.2	45179.1
51	15583.4	15901	14749.6		51	17827.2	16709.5	16670.4		51	46908.4	46149.9	46262.6
51.5	16111.7	16537.7	15293.4		51.5	18455.5	17288.9	17211.9		51.5	48100.4	47206.9	47357
52	16668.9	17212.7	15865		52	19111.4	17897.7	17776.8		52	49308.9	48271.1	48455.8
52.5	17250.2	17920	16459.4		52.5	19792.6	18534.3	18361.1		52.5	50523.4	49335.2	49554.9
53	17852.2	18655.4	17074		53	20499.3	19200.8	18965.5		53	51729.2	50388.8	50647.1
53.5	18471.2	19410.2	17704.7		53.5	21233	19897.8	19590.8		53.5	52910.8	51419.4	51714.5
54	19103.8	20178	18347.3		54	21993.8	20627.2	20239.4		54	54046.1	52410.8	52739.6
54.5	19748.6	20952.7	19000.1		54.5	22784.8	21391.8	20913.9		54.5	55112.8	53348.2	53707.6
55	20405.8	21729.8	19662.9		55	23609.1	22194	21617.7		55	56092.1	54210.5	54599.6
55.5	21074.1	22502.7	20333.2		55.5	24468	23034	22351.8		55.5	56963.6	54979.2	55392.8
56	21751.1	23266.1	21010.2		56	25359.2	23908.4	23115.8		56	57709.3	55633.1	56072.4
56.5	22436.4	24015.7	21692.8		56.5	26281.7	24815.8	23908.7		56.5	58317.8	56161.5	56627.1
57	23131.3	24749	22380.3		57	27225.9	25747.5	24723		57	58780.4	56549.4	57047.5
57.5	23830.3	25460.2	23069.6		57.5	28181.1	26695	25552		57.5	59087.1	56788	57323.1
58	24528.1	26140.8	23753.5		58	29132	27642.7	26383		58	59239.3	56874.4	57457.6
58.5	25220.2	26785	24424.6		58.5	30063.2	28578.3	27202.1		58.5	59241.5	56816.6	57452.4
59	25893.8	27378.2	25070.4		59	30951.8	29478.8	27988.7		59	59102.8	56619.9	57314.8
59.5	26528.1	27899.6	25674.7		59.5	31780.1	30325	28726.5		59.5	58843	56304.3	57059.5
60	27108	28330.2	26219.8		60	32529.4	31095.4	29397.2		60	58481	55886.9	56702.7
60.5	27617.7	28656	26694.4		60.5	33183.1	31771.8	29984.7
61	28041.8	28861.5	27084.8		61	33726.6	32337.7	30475.5
61.5	28370.9	28941.1	27382.8		61.5	34153	32784.8	30865.2
62	28601.5	28896.5	27584.2		62	34459.3	33110.2	31149.3
62.5	28734.3	28737.8	27690.6		62.5	34645.8	33313.2	31328.4
63	28771.8	28477.5	27704.2		63	34719.8	33402.6	31409
63.5	28721.9	28138.4	27634.8		63.5	34691.7	33388.6	31402.2
64	28596.7	27744.6	27494.9		64	34574.7	33285.7	31318.6
64.5	28410.3	27319	27298.1		64.5	34382.2	33106.4	31172.9
65	28175.2	26879.4	27056.8		65	34129.2	32867.3	30978.4
